# Supplementary material for: Calculation of continuous reference intervals for biological parameters exhibiting strong age‐dependent level changes: Its application to glycosaminoglycans and sialic acid in urine
Source: JIMD Rep. 2024 Oct 1;65(6):442–9. doi: 10.1002/jmd2.12448 (PMC11540561; doi:10.1002/jmd2.12448)
Supplement: Supplementary file 1 — Data S1. Reference intervals for GAGs, TSA, FSA, and CSA over 14‐year old. [file JMD2-65-442-s001.xlsx]

## Sheet: GAGs referensint. >14
Sample number	Age (Years)	GAGs (g GAGs/mol crea)	LN(g GAGs/mol crea)
147	14.5	3.46	1.24127
148	14.5	2.68404	0.987324
149	15	3.86572	1.35215
150	15	2.30873	0.836699
151	15	3.87	1.35325
152	15	3.29	1.19089
153	15	3.8	1.335
154	15	2.41959	0.883597
155	15.5	2.54111	0.932601
156	15.5	3.60921	1.28349
157	16	1.61331	0.478288
158	16	2.18464	0.781449
159	16	2.59004	0.951675
160	17	2.29527	0.830852
161	17	3.61781	1.28587
162	18	3.40629	1.22562
163	18	1.89061	0.636897
164	18	2.09391	0.739033
165	25	2.11041	0.746881
166	28	2.43275	0.889022
167	28	2.03502	0.710505
168	30	1.21785	0.197091
169	32	2.06806	0.726609
170	33	2.36861	0.862302
171	39	1.48001	0.392046
172	43	1.35758	0.305707
173	45	2.98372	1.09317
174	54	1.35408	0.303119
175	56	2.2491	0.810531
176	56	2.67214	0.98288
177	58	4.23257	1.44281
178	16.5278	3.20413	1.16444
179	14.5361	2.29251	0.829649
180	14.9417	5.01892	1.61321
181	18.0889	2.30234	0.833924
182	20.6667	3.26881	1.18443
183	32.5194	2.8308	1.04056
184	17.15	3.00393	1.09992
185	17.4528	2.01318	0.699716
186	15.6667	4.55295	1.51577
N		SD	0.338869
40		Mean value	0.944256
				Confidence Interval (90%)
		Mean value - 2SD	0.266519	0.11596	-	0.417078
		Mean value + 2SD	1.62199	1.47143	-	1.77255
		Reference interval (antilogarithms) (g GAG/mol crea)
		Mean value	2.5709
				Confidence Interval (90%)
		Lower limit	1.30541	1.12295	-	1.51752
		Upper limit	5.06318	4.35548	-	5.88586

## Sheet: TotSia referensint. >14
Sample number	Age (years)	U-totSIA (mmol/mol crea)	LN(mmol TotSia/mol crea)
89	15.2917	24.1623	3.18479
90	15.0528	38.4963	3.65056
91	15	25.3767	3.23383
92	14.5	32.1136	3.46928
93	18.1611	21.1531	3.05179
94	15.5139	20.4216	3.0166
95	18.1444	20.5773	3.02419
96	28.1694	32.8956	3.49334
97	56.0556	25.0573	3.22117
98	32.7611	19.7298	2.98213
99	17.2722	22.4086	3.10945
100	16.2389	20.3943	3.01525
101	16.3139	24.2008	3.18639
102	18.4556	20.1507	3.00324
103	16.4778	9.3588	2.23632
104	56.3278	33.9647	3.52532
105	45.4111	35.5411	3.57069
106	54.575	34.1727	3.53143
107	58.8111	28.4361	3.34766
108	30	11.6276	2.45338
109	32	16.0344	2.77474
110	39	18.1214	2.89709
111	43	13.7388	2.62022
112	16.5417	36.1735	3.58833
113	15.6667	35.691	3.5749
114	17.1778	21.1909	3.05357
115	15	24.56	3.20112
116	17.5056	17.8272	2.88072
117	17.4528	18.4259	2.91376
118	36.4306	22.3196	3.10547
119	36.6361	21.7033	3.07746
120	33.9583	16.6314	2.81129
121	33.175	27.0546	3.29786
122	43.5778	17.3961	2.85625
123	45.5111	28.0603	3.33436
124	46.1222	24.4009	3.19462
125	27.9194	17.6906	2.87303
126	57.3833	22.038	3.09277
127	61.1333	23.1294	3.14111
128	52.7611	17.1782	2.84364
129	62.9667	35.1892	3.56074
130	42.1333	26.9653	3.29455
131	53.7167	26.5292	3.27824
132	36.8028	23.976	3.17705
133	33.7194	20.0543	2.99845
134	44.4694	19.9783	2.99464
135	48.1417	21.5306	3.06948
136	14.4444	14.2991	2.6602
137	58.0667	20.0314	2.9973
138	61.8889	25.026	3.21992
139	53.2222	20.7382	3.03198
140	47.9722	24.8857	3.21429
N		SD	0.291662
52		Mean value	3.11415
				Confidence Interval (90%)
		Mean value - 2SD	2.53083	2.41718	-	2.64448
		Mean value + 2SD	3.69748	3.58382	-	3.81113
		Reference interval (antilogarithms) (mmol TotSIA/mol crea)
		Mean value	22.5143
				Confidence Interval (90%)
		Lower limit	12.5639	11.2141	-	14.0762
		Upper limit	40.3453	36.0109	-	45.2015

## Sheet: FreeSia referensint. >14
Sample number	Age (years)	U-FreeSIA (mmol/mol crea)	LN(mmol FreeSia/mol crea)
89	15.2917	6.18036	1.82138
90	15.0528	10.1689	2.31934
91	15	6.01047	1.7935
92	14.5	9.43051	2.24395
93	18.1611	5.92124	1.77855
94	15.5139	5.06598	1.62255
95	18.1444	5.76016	1.75096
96	28.1694	10.3259	2.33466
97	56.0556	6.25505	1.83339
98	32.7611	5.41404	1.68899
99	17.2722	4.75099	1.55835
100	16.2389	5.55	1.7138
101	16.3139	6.98145	1.94326
102	18.4556	4.74792	1.55771
103	16.4778	3.72093	1.31397
104	56.3278	9.61354	2.26317
105	45.4111	7.36585	1.99685
106	54.575	3.64903	1.29446
107	58.8111	6.69836	1.90186
108	30	3.09706	1.13045
109	32	3.86989	1.35323
110	39	5.1655	1.642
111	43	3.54552	1.26569
112	16.5417	8.4644	2.13587
113	15.6667	8.44547	2.13363
114	17.1778	5.13539	1.63616
115	15	5.99054	1.79018
116	17.5056	4.61719	1.52979
117	17.4528	4.74471	1.55703
118	36.4306	6.2525	1.83298
119	36.6361	6.49645	1.87126
120	33.9583	4.84409	1.57776
121	33.175	6.3294	1.84521
122	43.5778	4.51764	1.50799
123	45.5111	7.56349	2.02333
124	46.1222	7.42	2.00418
125	27.9194	5.87656	1.77097
126	57.3833	5.876	1.77088
127	61.1333	5.89804	1.77462
128	52.7611	5.32529	1.67247
129	62.9667	8.42154	2.13079
130	42.1333	5.56528	1.71655
131	53.7167	5.5	1.70475
132	36.8028	4.995	1.60844
133	33.7194	3.89565	1.35986
134	44.4694	3.65435	1.29592
135	48.1417	4.595	1.52497
136	14.4444	3.62364	1.28748
137	58.0667	6.36214	1.85037
138	61.8889	6.009	1.79326
139	53.2222	5.91461	1.77743
140	47.9722	6.15714	1.81761
N		SD	0.281928
52		Mean value	1.73892
				Confidence Interval (90%)
		Mean value - 2SD	1.17506	1.0652	-	1.28492
		Mean value + 2SD	2.30277	2.19291	-	2.41264
		Reference interval (antilogarithms) (mmol FreeSIA/mol crea)
		Mean value	5.69119
				Confidence Interval (90%)
		Lower limit	3.23835	2.90143	-	3.61439
		Upper limit	10.0019	8.96129	-	11.1633

## Sheet: ConjSia referensint. >14
Sample number	Age (years)		U-ConjSIA (mmol/mol crea)
89	15.2917		17.982
90	15.0528		28.3273
91	15		19.3663
92	14.5		22.6831
93	18.1611		15.2319
94	15.5139		15.3557
95	18.1444		14.8172
96	28.1694		22.5696
97	56.0556		18.8023
98	32.7611		14.3158
99	17.2722		17.6576
100	16.2389		14.8443
101	16.3139		17.2194
102	18.4556		15.4028
103	16.4778		5.63787
104	56.3278		24.3512
105	45.4111		28.1752
106	54.575		30.5237
107	58.8111		21.7377
108	30		8.53051
109	32		12.1645
110	39		12.9559
111	43		10.1933
112	16.5417		27.7091
113	15.6667		27.2455
114	17.1778		16.0555
115	15		18.5695
116	17.5056		13.21
117	17.4528		13.6812
118	36.4306		16.0671
119	36.6361		15.2068
120	33.9583		11.7873
121	33.175		20.7252
122	43.5778		12.8785
123	45.5111		20.4968
124	46.1222		16.9809
125	27.9194		11.8141
126	57.3833		16.162
127	61.1333		17.2314
128	52.7611		11.8529
129	62.9667		26.7677
130	42.1333		21.4
131	53.7167		21.0292
132	36.8028		18.981
133	33.7194		16.1587
134	44.4694		16.3239
135	48.1417		16.9356
136	14.4444		10.6755
137	58.0667		13.6693
138	61.8889		19.017
139	53.2222		14.8236
140	47.9722		18.7286
N		SD	5.35027
52		Mean value	17.5198
				Confidence Interval (90%)
		Mean value - 2SD	6.81925	4.73437	-	8.90413
		Mean value + 2SD	28.2203	26.1354	-	30.3052
		Reference interval (mmol conjSIA/mol crea)
		Mean value	17.5198
				Confidence Interval (90%)
		Lower limit	6.81925	4.73437	-	8.90413
		Upper limit	28.2203	26.1354	-	30.3052
