# Supplementary material for: Calculation of continuous reference intervals for biological parameters exhibiting strong age‐dependent level changes: Its application to glycosaminoglycans and sialic acid in urine
Source: JIMD Rep. 2024 Oct 1;65(6):442–9. doi: 10.1002/jmd2.12448 (PMC11540561; doi:10.1002/jmd2.12448)
Supplement: Supplementary file 2 — Data S2. Calculation of the reference interval for GAGs under 14‐year old. [file JMD2-65-442-s004.xlsx]

## Sheet: Solver LN(GAGs)
Sample number	Age (year)	Controls LN(g GAGs/mol crea)	Equation	Upper CI	Lower CI	Residuals		Age distribution	Non linear regression curve	Reference curve upper limit	Reference curve lower limit										Age Validation controls (years)	Validation controls LN(g GAGs/mol crea)	Equation	Validation controls residuals
1	0.014	3.42172	3.1393	3.6312	2.64741	0.28242		0.01	3.14209	3.64849	2.53609		a	-0.512902		Asymptote	0	-0.723621			0.180556	2.96527	3.03488	-0.0696057
2	0.02	2.68541	3.13515	3.62704	2.64325	-0.44974		0.03	3.1283	3.6347	2.5223		b	2.98321			5	-0.723611			0.5	3.04452	2.8797	0.16482
3	0.04	3.32248	3.12154	3.61343	2.62964	0.20094		0.05	3.11486	3.62126	2.50886		d	0.723621							0.552778	2.56495	2.85804	-0.293095
4	0.08	2.76737	3.09535	3.58724	2.60346	-0.327977		0.07	3.10177	3.60817	2.49577		Mean_of_y	2.2277		Percentile 97,5	0	0.5064			0.777778	2.89037	2.77477	0.1156
5	0.08	2.93668	3.09535	3.58724	2.60346	-0.158667		0.09	3.08901	3.59541	2.48301		df	143			14	0.5064			0.777778	2.48491	2.77477	-0.289865
6	0.125	3.38393	3.0674	3.5593	2.57551	0.316531		0.11	3.07655	3.58295	2.47055		SE of y	0.248846							0.780556	2.77259	2.77382	-0.00123518
7	0.3	3.37694	2.97124	3.46313	2.47935	0.405704		0.13	3.06439	3.57079	2.45839		R2	0.841144		Percentile 2,5	0	-0.606			0.833333	3.17805	2.75614	0.421918
8	0.333	3.28826	2.95497	3.44686	2.46307	0.333293		0.15	3.05251	3.55891	2.44651		Critical t	1.97669			14	-0.606			0.927778	2.3979	2.72593	-0.328035
9	0.375	3.42568	2.93497	3.42687	2.44308	0.490703		0.17	3.0409	3.5473	2.4349		CI	0.491893							0.975	3.16969	2.71147	0.458216
10	0.375	2.8943	2.93497	3.42687	2.44308	-0.0406712		0.19	3.02955	3.53595	2.42355										1.19444	3.04452	2.64915	0.39537
11	0.42	2.9715	2.91438	3.40628	2.42249	0.0571158		0.21	3.01844	3.52484	2.41244										1.23889	2.77259	2.6374	0.135186
12	0.46	2.95838	2.89675	3.38864	2.40486	0.0616285		0.23	3.00757	3.51397	2.40157										1.30833	2.3979	2.61957	-0.221672
13	0.46	3.06492	2.89675	3.38864	2.40486	0.168174		0.25	2.99693	3.50333	2.39093										1.36667	2.3979	2.60505	-0.207155
14	0.5	2.93555	2.8797	3.3716	2.38781	0.0558473		0.27	2.9865	3.4929	2.3805										1.50833	3.04452	2.57142	0.473106
15	0.54	2.76744	2.8632	3.3551	2.37131	-0.0957635		0.29	2.97627	3.48267	2.37027										1.71111	2.83321	2.52681	0.306398
16	0.54	2.88724	2.8632	3.3551	2.37131	0.0240348		0.31	2.96625	3.47265	2.36025										1.71667	2.77259	2.52565	0.246943
17	0.58	2.90092	2.84722	3.33911	2.35533	0.0536988		0.33	2.95642	3.46282	2.35042										1.83056	2.56495	2.50225	0.062699
18	0.58	2.64728	2.84722	3.33911	2.35533	-0.199939		0.35	2.94678	3.45318	2.34078										2.09167	2.30259	2.45233	-0.149742
19	0.58	3.04476	2.84722	3.33911	2.35533	0.19754		0.37	2.93731	3.44371	2.33131										2.16389	2.83321	2.43934	0.393878
20	0.63	3.1597	2.82792	3.31981	2.33602	0.331782		0.39	2.92802	3.43442	2.32202										2.19444	2.83321	2.43394	0.399277
21	0.63	2.93846	2.82792	3.31981	2.33602	0.11054		0.41	2.91889	3.42529	2.31289										2.64167	2.48491	2.3608	0.124106
22	0.67	2.5096	2.81298	3.30487	2.32109	-0.30338		0.44	2.90549	3.41189	2.29949										2.65278	2.30259	2.35911	-0.0565247
23	0.67	2.33214	2.81298	3.30487	2.32109	-0.480835		0.47	2.89243	3.39883	2.28643										3.38611	2.07944	2.2583	-0.178858
24	0.71	2.77259	2.79846	3.29036	2.30657	-0.0258761		0.5	2.8797	3.3861	2.2737										3.8	2.19722	2.20908	-0.0118598
25	0.71	2.87915	2.79846	3.29036	2.30657	0.0806818		0.53	2.86728	3.37368	2.26128										4.24167	2.19722	2.1613	0.0359214
26	0.71	2.80363	2.79846	3.29036	2.30657	0.00516487		0.56	2.85515	3.36155	2.24915										4.50556	2.07944	2.13474	-0.0553023
27	0.75	2.84534	2.78435	3.27624	2.29246	0.0609891		0.59	2.8433	3.3497	2.2373										4.51667	1.79176	2.13366	-0.341896
28	0.75	2.90969	2.78435	3.27624	2.29246	0.125345		0.64	2.82414	3.33054	2.21814										4.54722	1.79176	2.13067	-0.338914
29	0.75	2.14007	2.78435	3.27624	2.29246	-0.644284		0.69	2.80567	3.31207	2.19967										4.64722	2.3979	2.12103	0.276862
30	0.75	2.76001	2.78435	3.27624	2.29246	-0.0243402		0.74	2.78784	3.29424	2.18184										4.67222	1.79176	2.11865	-0.326892
31	0.75	2.38876	2.78435	3.27624	2.29246	-0.395587		0.79	2.77061	3.27701	2.16461										5.125	1.79176	2.07732	-0.285564
32	0.83	2.91235	2.75724	3.24913	2.26534	0.155115		0.89	2.7378	3.2442	2.1318										5.26944	2.07944	2.06481	0.0146315
33	0.83	2.11626	2.75724	3.24913	2.26534	-0.64098		0.94	2.72215	3.22855	2.11615										5.71389	2.07944	2.02812	0.0513239
34	0.875	2.77882	2.74259	3.23448	2.2507	0.0362289		0.99	2.70696	3.21336	2.10096										5.86111	1.94591	2.01652	-0.0706099
35	0.92	2.56052	2.72835	3.22024	2.23646	-0.167836		1.04	2.69221	3.19861	2.08621										5.99722	1.79176	2.00603	-0.214267
36	1	2.66838	2.70398	3.19587	2.21208	-0.035601		1.09	2.67787	3.18427	2.07187										7.58611	1.94591	1.89718	0.0487289
37	1	2.73828	2.70398	3.19587	2.21208	0.0343003		1.16	2.65845	3.16485	2.05245										8.76111	1.94591	1.82935	0.116563
38	1	2.4611	2.70398	3.19587	2.21208	-0.242876		1.23	2.63973	3.14613	2.03373										9.03333	2.04122	1.81483	0.226387
39	1	2.66383	2.70398	3.19587	2.21208	-0.0401442		1.3	2.62168	3.12808	2.01568										10.0333	1.79176	1.76479	0.0269711
40	1	2.86554	2.70398	3.19587	2.21208	0.161564		1.37	2.60423	3.11063	1.99823										12.6583	1.79176	1.65279	0.138966
41	1	2.51371	2.70398	3.19587	2.21208	-0.190266		1.44	2.58736	3.09376	1.98136										12.95	1.60944	1.64173	-0.032297
42	1	2.58131	2.70398	3.19587	2.21208	-0.12267		1.51	2.57103	3.07743	1.96503										13.3361	1.79176	1.62745	0.164307
43	1	2.47623	2.70398	3.19587	2.21208	-0.227749		1.58	2.55521	3.06161	1.94921
44	1.5	2.78513	2.57333	3.06523	2.08144	0.21179		1.65	2.53985	3.04625	1.93385
45	1.5	2.20326	2.57333	3.06523	2.08144	-0.370072		1.72	2.52495	3.03135	1.91895
46	1.5	2.39326	2.57333	3.06523	2.08144	-0.180078		1.79	2.51046	3.01686	1.90446
47	1.5	2.70787	2.57333	3.06523	2.08144	0.134538		1.86	2.49637	3.00277	1.89037
48	2	2.47512	2.46931	2.9612	1.97741	0.005812		1.93	2.48266	2.98906	1.87666
49	2	2.67645	2.46931	2.9612	1.97741	0.207144		2.07	2.45629	2.96269	1.85029
50	2	2.6478	2.46931	2.9612	1.97741	0.178493		2.14	2.4436	2.95	1.8376
51	2	2.28828	2.46931	2.9612	1.97741	-0.181021		2.21	2.43121	2.93761	1.82521
52	2.5	2.35048	2.38286	2.87475	1.89097	-0.0323803		2.28	2.41911	2.92551	1.81311
53	2.5	2.94222	2.38286	2.87475	1.89097	0.559357		2.35	2.4073	2.9137	1.8013
54	2.5	2.17356	2.38286	2.87475	1.89097	-0.209304		2.42	2.39575	2.90215	1.78975
55	2.5	2.52813	2.38286	2.87475	1.89097	0.145267		2.49	2.38445	2.89085	1.77845
56	3	2.72077	2.3089	2.8008	1.81701	0.411863		2.56	2.3734	2.8798	1.7674
57	3	2.18685	2.3089	2.8008	1.81701	-0.122057		2.63	2.36258	2.86898	1.75658
58	3	2.3928	2.3089	2.8008	1.81701	0.0838944		2.7	2.35199	2.85839	1.74599
59	3	2.65241	2.3089	2.8008	1.81701	0.343505		2.77	2.3416	2.848	1.7356
60	3	2.23654	2.3089	2.8008	1.81701	-0.072364		2.84	2.33143	2.83783	1.72543
61	4	2.50695	2.18689	2.67879	1.695	0.320052		2.91	2.32145	2.82785	1.71545
62	4	2.05335	2.18689	2.67879	1.695	-0.133548		3.02	2.30616	2.81256	1.70016
63	4	2.25042	2.18689	2.67879	1.695	0.0635243		3.13	2.2913	2.7977	1.6853
64	4	2.50716	2.18689	2.67879	1.695	0.320262		3.24	2.27687	2.78327	1.67087
65	4	2.05284	2.18689	2.67879	1.695	-0.134054		3.35	2.26283	2.76923	1.65683
66	4	2.25024	2.18689	2.67879	1.695	0.0633439		3.46	2.24916	2.75556	1.64316
67	4	2.2834	2.18689	2.67879	1.695	0.0965075		3.56	2.23704	2.74344	1.63104
68	4	2.26384	2.18689	2.67879	1.695	0.0769495		3.66	2.22521	2.73161	1.61921
69	4.5	2.36232	2.13529	2.62718	1.6434	0.227027		3.76	2.21364	2.72004	1.60764
70	4.5	2.4611	2.13529	2.62718	1.6434	0.325807		3.86	2.20233	2.70873	1.59633
71	4.5	2.1493	2.13529	2.62718	1.6434	0.0140086		3.96	2.19126	2.69766	1.58526
72	4.5	2.36274	2.13529	2.62718	1.6434	0.22745		4.06	2.18042	2.68682	1.57442
73	4.5	2.4613	2.13529	2.62718	1.6434	0.326008		4.16	2.16981	2.67621	1.56381
74	4.5	2.14943	2.13529	2.62718	1.6434	0.0141449		4.26	2.15941	2.66581	1.55341
75	4.5	2.00418	2.13529	2.62718	1.6434	-0.13111		4.36	2.14922	2.65562	1.54322
76	4.5	1.77834	2.13529	2.62718	1.6434	-0.356953		4.46	2.13923	2.64563	1.53323
77	4.5	2.18942	2.13529	2.62718	1.6434	0.0541274		4.56	2.12943	2.63583	1.52343
78	4.5	2.32923	2.13529	2.62718	1.6434	0.193938		4.66	2.11981	2.62621	1.51381
79	5	2.14084	2.0884	2.5803	1.59651	0.0524322		4.76	2.11037	2.61677	1.50437
80	5	2.02676	2.0884	2.5803	1.59651	-0.0616459		4.86	2.10111	2.60751	1.49511
81	5	1.48108	2.0884	2.5803	1.59651	-0.607322		4.96	2.092	2.5984	1.486
82	5	2.14124	2.0884	2.5803	1.59651	0.0528377		5.06	2.08306	2.58946	1.47706
83	5	2.02683	2.0884	2.5803	1.59651	-0.0615727		5.16	2.07426	2.58066	1.46826
84	5	1.4816	2.0884	2.5803	1.59651	-0.6068		5.26	2.06562	2.57202	1.45962
85	5	2.2257	2.0884	2.5803	1.59651	0.1373		5.36	2.05712	2.56352	1.45112
86	5	1.97408	2.0884	2.5803	1.59651	-0.114323		5.46	2.04876	2.55516	1.44276
87	5.5	1.7174	2.04545	2.53734	1.55356	-0.328054		5.56	2.04053	2.54693	1.43453
88	6	1.7984	2.00581	2.49771	1.51392	-0.20741		5.66	2.03243	2.53883	1.42643
89	6.5	2.29858	1.96902	2.46092	1.47713	0.329553		5.76	2.02446	2.53086	1.41846
90	7	1.79176	1.9347	2.42659	1.4428	-0.142937		5.86	2.01661	2.52301	1.41061
91	7	2.05156	1.9347	2.42659	1.4428	0.116859		5.96	2.00887	2.51527	1.40287
92	7.5	2.13417	1.90252	2.39442	1.41063	0.231642		6.06	2.00126	2.50766	1.39526
93	7.5	2.14803	1.90252	2.39442	1.41063	0.245508		6.16	1.99375	2.50015	1.38775
94	7.5	2.13417	1.90252	2.39442	1.41063	0.231642		6.26	1.98635	2.49275	1.38035
95	7.5	2.14827	1.90252	2.39442	1.41063	0.245744		6.36	1.97906	2.48546	1.37306
96	7.5	1.83737	1.90252	2.39442	1.41063	-0.065154		6.46	1.97187	2.47827	1.36587
97	8	1.90041	1.87225	2.36414	1.38036	0.0281587		6.56	1.96478	2.47118	1.35878
98	8	1.92831	1.87225	2.36414	1.38036	0.0560583		6.66	1.95779	2.46419	1.35179
99	8	1.90061	1.87225	2.36414	1.38036	0.0283633		6.76	1.95089	2.45729	1.34489
100	8	1.92862	1.87225	2.36414	1.38036	0.0563681		6.86	1.94408	2.45048	1.33808
101	8	1.90631	1.87225	2.36414	1.38036	0.0340623		6.96	1.93736	2.44376	1.33136
102	8.5	1.71199	1.84366	2.33556	1.35177	-0.13167		7.06	1.93073	2.43713	1.32473
103	8.5	1.84845	1.84366	2.33556	1.35177	0.00478997		7.16	1.92418	2.43058	1.31818
104	8.5	2.09063	1.84366	2.33556	1.35177	0.246964		7.26	1.91772	2.42412	1.31172
105	8.5	2.02683	1.84366	2.33556	1.35177	0.183167		7.36	1.91133	2.41773	1.30533
106	9	1.85801	1.81659	2.30848	1.3247	0.041417		7.46	1.90502	2.41142	1.29902
107	9	1.72784	1.81659	2.30848	1.3247	-0.0887524		7.56	1.8988	2.4052	1.2928
108	9	1.81392	1.81659	2.30848	1.3247	-0.002672		7.66	1.89264	2.39904	1.28664
109	9	1.46159	1.81659	2.30848	1.3247	-0.354996		7.76	1.88656	2.39296	1.28056
110	9.5	1.49739	1.79087	2.28276	1.29898	-0.293482		7.86	1.88055	2.38695	1.27455
111	10	1.63383	1.76638	2.25827	1.27449	-0.13255		7.96	1.87461	2.38101	1.26861
112	10	1.41596	1.76638	2.25827	1.27449	-0.350421		8.06	1.86873	2.37513	1.26273
113	10	1.64118	1.76638	2.25827	1.27449	-0.125204		8.16	1.86293	2.36933	1.25693
114	10	1.63315	1.76638	2.25827	1.27449	-0.133226		8.26	1.85719	2.36359	1.25119
115	10	1.41585	1.76638	2.25827	1.27449	-0.350527		8.36	1.85151	2.35791	1.24551
116	10	1.64094	1.76638	2.25827	1.27449	-0.125444		8.46	1.84589	2.35229	1.23989
117	10	1.50057	1.76638	2.25827	1.27449	-0.265811		8.56	1.84034	2.34674	1.23434
118	10.5	1.85609	1.74301	2.2349	1.25111	0.113085		8.66	1.83484	2.34124	1.22884
119	10.5	1.8563	1.74301	2.2349	1.25111	0.113292		8.76	1.82941	2.33581	1.22341
120	10.5	1.46094	1.74301	2.2349	1.25111	-0.282068		8.86	1.82403	2.33043	1.21803
121	11	1.97924	1.72065	2.21254	1.22876	0.258589		8.96	1.8187	2.3251	1.2127
122	11	1.97962	1.72065	2.21254	1.22876	0.25897		9.06	1.81343	2.31983	1.20743
123	11	1.71672	1.72065	2.21254	1.22876	-0.00392988		9.16	1.80822	2.31462	1.20222
124	11	1.83041	1.72065	2.21254	1.22876	0.109761		9.26	1.80305	2.30945	1.19705
125	11.5	1.52333	1.69923	2.19112	1.20734	-0.1759		9.36	1.79794	2.30434	1.19194
126	11.5	1.52388	1.69923	2.19112	1.20734	-0.17535		9.46	1.79288	2.29928	1.18688
127	11.5	1.4929	1.69923	2.19112	1.20734	-0.206326		9.56	1.78787	2.29427	1.18187
128	12	1.88652	1.67867	2.17056	1.18678	0.207849		9.66	1.78291	2.28931	1.17691
129	12	1.56444	1.67867	2.17056	1.18678	-0.114228		9.76	1.77799	2.28439	1.17199
130	12	1.88707	1.67867	2.17056	1.18678	0.208402		9.86	1.77312	2.27952	1.16712
131	12	1.52606	1.67867	2.17056	1.18678	-0.152612		9.96	1.7683	2.2747	1.1623
132	12.5	2.01757	1.6589	2.15079	1.16701	0.358668		10.06	1.76352	2.26992	1.15752
133	12.5	1.57126	1.6589	2.15079	1.16701	-0.0876346		10.16	1.75878	2.26518	1.15278
134	13	1.47887	1.63986	2.13176	1.14797	-0.160994		10.26	1.75409	2.26049	1.14809
135	13	1.8327	1.63986	2.13176	1.14797	0.192833		10.36	1.74944	2.25584	1.14344
136	13	1.47933	1.63986	2.13176	1.14797	-0.160534		10.46	1.74484	2.25124	1.13884
137	13	1.83258	1.63986	2.13176	1.14797	0.192719		10.56	1.74027	2.24667	1.13427
138	13	1.56518	1.63986	2.13176	1.14797	-0.0746811		10.66	1.73575	2.24215	1.12975
139	13.5	1.11857	1.62151	2.1134	1.12962	-0.502934		10.76	1.73126	2.23766	1.12526
140	13.5	1.11841	1.62151	2.1134	1.12962	-0.503093		10.86	1.72681	2.23321	1.12081
141	13.5	2.18605	1.62151	2.1134	1.12962	0.564543		10.96	1.7224	2.2288	1.1164
142	13.5	1.62104	1.62151	2.1134	1.12962	-0.000471304		11.06	1.71803	2.22443	1.11203
143	13.5	1.38337	1.62151	2.1134	1.12962	-0.238135		11.16	1.7137	2.2201	1.1077
144	14	2.09329	1.60379	2.09568	1.1119	0.489501		11.26	1.7094	2.2158	1.1034
145	14	2.0931	1.60379	2.09568	1.1119	0.48931		11.36	1.70514	2.21154	1.09914
146	14	1.49664	1.60379	2.09568	1.1119	-0.107146		11.46	1.70091	2.20731	1.09491
								11.56	1.69672	2.20312	1.09072
								11.66	1.69256	2.19896	1.08656
								11.76	1.68844	2.19484	1.08244
								11.86	1.68434	2.19074	1.07834
								11.96	1.68028	2.18668	1.07428
								12.06	1.67626	2.18266	1.07026
								12.16	1.67226	2.17866	1.06626
								12.26	1.66829	2.17469	1.06229
								12.36	1.66436	2.17076	1.05836
								12.46	1.66045	2.16685	1.05445
								12.56	1.65658	2.16298	1.05058
								12.66	1.65273	2.15913	1.04673
								12.76	1.64891	2.15531	1.04291
								12.86	1.64512	2.15152	1.03912
								12.96	1.64136	2.14776	1.03536
								13.06	1.63763	2.14403	1.03163
								13.16	1.63392	2.14032	1.02792
								13.26	1.63024	2.13664	1.02424
								13.36	1.62658	2.13298	1.02058
								13.46	1.62295	2.12935	1.01695
								13.56	1.61935	2.12575	1.01335
								13.66	1.61577	2.12217	1.00977
								13.76	1.61222	2.11862	1.00622
								13.86	1.60869	2.11509	1.00269
								13.96	1.60518	2.11158	0.999183
								14.06	1.6017	2.1081	0.995702
								14.16	1.59824	2.10464	0.992244
								14.26	1.59481	2.10121	0.98881
								14.36	1.5914	2.0978	0.985398
								14.46	1.58801	2.09441	0.982009
								0	3.14913	3.65553	2.54313
								-0.01	3.15627	3.66267	2.55027
								-0.02	3.16351	3.66991	2.55751
								-0.03	3.17085	3.67725	2.56485
								-0.04	3.1783	3.6847	2.5723
								-0.05	3.18586	3.69226	2.57986
								-0.06	3.19353	3.69993	2.58753
								-0.07	3.20131	3.70771	2.59531
								-0.08	3.20922	3.71562	2.60322
								-0.09	3.21725	3.72365	2.61125
								-0.1	3.22541	3.73181	2.61941
								-0.11	3.2337	3.7401	2.6277
								-0.12	3.24213	3.74853	2.63613
								-0.13	3.2507	3.7571	2.6447
								-0.14	3.25941	3.76581	2.65341
								-0.15	3.26828	3.77468	2.66228
								-0.16	3.2773	3.7837	2.6713
								-0.17	3.28648	3.79288	2.68048
								-0.18	3.29583	3.80223	2.68983
								-0.19	3.30535	3.81175	2.69935
								-0.2	3.31505	3.82145	2.70905
								-0.21	3.32494	3.83134	2.71894
								-0.22	3.33503	3.84143	2.72903
								-0.23	3.34532	3.85172	2.73932
								-0.24	3.35581	3.86221	2.74981
								-0.25	3.36653	3.87293	2.76053
								-0.26	3.37748	3.88388	2.77148
								-0.27	3.38866	3.89506	2.78266
								-0.28	3.40009	3.90649	2.79409
								-0.29	3.41179	3.91819	2.80579
								-0.3	3.42375	3.93015	2.81775
								-0.31	3.43601	3.94241	2.83001
								-0.32	3.44856	3.95496	2.84256
								-0.33	3.46143	3.96783	2.85543
								-0.34	3.47463	3.98103	2.86863
								-0.35	3.48817	3.99457	2.88217
								-0.36	3.50209	4.00849	2.89609
								-0.37	3.51639	4.02279	2.91039
								-0.38	3.5311	4.0375	2.9251
								-0.39	3.54625	4.05265	2.94025
								-0.4	3.56186	4.06826	2.95586
								-0.41	3.57796	4.08436	2.97196
								-0.42	3.59458	4.10098	2.98858
								-0.43	3.61176	4.11816	3.00576
								-0.44	3.62953	4.13593	3.02353
								-0.45	3.64794	4.15434	3.04194
								-0.46	3.66704	4.17344	3.06104
								-0.47	3.68687	4.19327	3.08087
								-0.48	3.7075	4.2139	3.1015
								-0.49	3.729	4.2354	3.123
								-0.5	3.75144	4.25784	3.14544
								-0.51	3.7749	4.2813	3.1689
								-0.52	3.79949	4.30589	3.19349
								-0.53	3.82532	4.33172	3.21932
								-0.54	3.85252	4.35892	3.24652
								-0.55	3.88124	4.38764	3.27524
								-0.56	3.91167	4.41807	3.30567
								-0.57	3.94402	4.45042	3.33802
								-0.58	3.97854	4.48494	3.37254
								-0.59	4.01556	4.52196	3.40956
								-0.6	4.05545	4.56185	3.44945
								-0.61	4.09872	4.60512	3.49272
								-0.62	4.14597	4.65237	3.53997
								-0.63	4.19802	4.70442	3.59202
								-0.64	4.25596	4.76236	3.64996
								-0.65	4.32128	4.82768	3.71528
								-0.66	4.39616	4.90256	3.79016
								-0.67	4.48387	4.99027	3.87787
								-0.68	4.58973	5.09613	3.98373
								-0.69	4.72329	5.22969	4.11729
								-0.7	4.90435	5.41075	4.29835
								-0.71	5.18671	5.69311	4.58071
								-0.72	5.86622	6.37262	5.26022

## Sheet: Antilog Ref.int alla
Sample number	Age (years)	Controls (g GAGs/mol crea)	Non linear regression curve	Age distrubution		Reference curve lower limit	Reference curve upper limit		Age (years)	lower limit > 14 year old	higher limit > 14 year old	Median > 14 year old				Validation controls Age (year)	Validation controls (g GAGs/mol crea)	Sample number
1	0.014	30.6221	23.1522	0.01		12.6302	38.4167		14	1.3	5.1	2.6				0.180556	19.4	1
2	0.02	14.6642	22.835	0.03		12.4572	37.8903		60	1.3	5.1	2.6				0.5	21	2
3	0.04	27.7289	22.5303	0.05		12.2909	37.3847									0.552778	13	3
4	0.08	15.9167	22.2373	0.07		12.1311	36.8985									0.777778	18	4
5	0.08	18.8532	21.9552	0.09		11.9772	36.4305									0.777778	12	5
6	0.125	29.4865	21.6835	0.11		11.829	35.9795									0.780556	16	6
7	0.3	29.2811	21.4214	0.13		11.686	35.5447									0.833333	24	7
8	0.333	26.7962	21.1684	0.15		11.548	35.1249									0.927778	11	8
9	0.375	30.7434	20.9241	0.17		11.4147	34.7195									0.975	23.8	9
10	0.375	18.0709	20.6879	0.19		11.2858	34.3276									1.19444	21	10
11	0.42	19.5212	20.4594	0.21		11.1612	33.9484									1.23889	16	11
12	0.46	19.2667	20.2382	0.23		11.0405	33.5814									1.30833	11	12
13	0.46	21.4328	20.0239	0.25		10.9236	33.2258									1.36667	11	13
14	0.5	18.8319	19.8161	0.27		10.8103	32.881									1.50833	21	14
15	0.54	15.9178	19.6146	0.29		10.7003	32.5467									1.71111	17	15
16	0.54	17.9437	19.419	0.31		10.5936	32.2221									1.71667	16	16
17	0.58	18.1909	19.2291	0.33		10.49	31.9069									1.83056	13	17
18	0.58	14.1156	19.0445	0.35		10.3893	31.6007									2.09167	10	18
19	0.58	21.005	18.8651	0.37		10.2914	31.3029									2.16389	17	19
20	0.63	23.5635	18.6905	0.39		10.1962	31.0133									2.19444	17	20
21	0.63	18.8867	18.5207	0.41		10.1036	30.7315									2.64167	12	21
22	0.67	12.3	18.2742	0.44		9.9691	30.3225									2.65278	10	22
23	0.67	10.3	18.0372	0.47		9.83979	29.9292									3.38611	8	23
24	0.71	16	17.809	0.5		9.71531	29.5506									3.8	9	24
25	0.71	17.7991	17.5891	0.53		9.59536	29.1857									4.24167	9	25
26	0.71	16.5044	17.377	0.56		9.47967	28.8338									4.50556	8	26
27	0.75	17.2074	17.1724	0.59		9.36801	28.4942									4.51667	6	27
28	0.75	18.3512	16.8465	0.64		9.19023	27.9534									4.54722	6	28
29	0.75	8.5	16.5382	0.69		9.02204	27.4419									4.64722	11	29
30	0.75	15.8	16.1893	0.75		8.83172	26.863									4.67222	6	30
31	0.75	10.9	15.9146	0.8		8.68186	26.4072									5.125	6	31
32	0.83	18.4	15.6532	0.85		8.53926	25.9734									5.26944	8	32
33	0.83	8.3	15.4041	0.9		8.40336	25.5601									5.71389	8	33
34	0.875	16.1	15.1663	0.95		8.27364	25.1655									5.86111	7	34
35	0.92	12.9425	14.939	1		8.14966	24.7884									5.99722	6	35
36	1	14.4165	14.7215	1.05		8.031	24.4275									7.58611	7	36
37	1	15.4603	14.5131	1.1		7.9173	24.0816									8.76111	7	37
38	1	11.7177	14.2354	1.17		7.76581	23.6209									9.03333	7.7	38
39	1	14.3512	13.9364	1.25		7.60273	23.1248									10.0333	6	39
40	1	17.5585	13.6895	1.32		7.46803	22.7151									12.6583	6	40
41	1	12.3507	13.4551	1.39		7.34013	22.3261									12.95	5	41
42	1	13.2144	13.2321	1.46		7.21849	21.9561									13.3361	6	42
43	1	11.8963	13.1095	1.5		7.15159	21.7526
44	1.5	16.2018	12.9027	1.57		7.0388	21.4096
45	1.5	9.05451	12.7053	1.64		6.9311	21.082
46	1.5	10.9491	12.4123	1.75		6.77126	20.5958
47	1.5	14.9973	12.2359	1.82		6.67503	20.3031
48	2	11.8831	12.0667	1.89		6.58273	20.0224
49	2	14.5334	11.9042	1.96		6.4941	19.7528
50	2	14.1229	11.8142	2		6.44501	19.6034
51	2	9.85801	11.6615	2.07		6.36166	19.35
52	2.5	10.4906	11.5144	2.14		6.28142	19.1059
53	2.5	18.9578	11.2939	2.25		6.16115	18.7401
54	2.5	8.78948	11.1599	2.32		6.08806	18.5177
55	2.5	12.53	11.0305	2.39		6.01747	18.303
56	3	15.192	10.9055	2.46		5.94924	18.0955
57	3	8.90708	10.8358	2.5		5.91126	17.98
58	3	10.9441	10.7171	2.57		5.84649	17.783
59	3	14.1882	10.6021	2.64		5.78376	17.5922
60	3	9.36088	10.4286	2.75		5.68909	17.3042
61	4	12.2674	10.3224	2.82		5.63117	17.128
62	4	7.79394	10.2194	2.89		5.57495	16.957
63	4	9.49171	10.1193	2.96		5.52036	16.791
64	4	12.27	10.0221	3.03		5.46732	16.6297
65	4	7.79	9.92752	3.1		5.41575	16.4728
66	4	9.49	9.83558	3.17		5.36559	16.3202
67	4	9.81	9.7461	3.24		5.31677	16.1718
68	4	9.62	9.65898	3.31		5.26925	16.0272
69	4.5	10.6155	9.57411	3.38		5.22295	15.8864
70	4.5	11.7176	9.49142	3.45		5.17784	15.7492
71	4.5	8.57883	9.43362	3.5		5.14631	15.6533
72	4.5	10.62	9.35442	3.57		5.1031	15.5219
73	4.5	11.72	9.27715	3.64		5.06095	15.3936
74	4.5	8.58	9.20173	3.71		5.01981	15.2685
75	4.5	7.42	9.1281	3.78		4.97964	15.1463
76	4.5	5.92	9.05617	3.85		4.9404	15.027
77	4.5	8.93	8.98589	3.92		4.90206	14.9104
78	4.5	10.27	8.9172	3.99		4.86459	14.7964
79	5	8.50655	8.90751	4		4.8593	14.7803
80	5	7.58944	8.84056	4.07		4.82278	14.6692
81	5	4.3977	8.77506	4.14		4.78705	14.5605
82	5	8.51	8.71098	4.21		4.75209	14.4542
83	5	7.59	8.64826	4.28		4.71788	14.3501
84	5	4.4	8.58686	4.35		4.68438	14.2482
85	5	9.26	8.52672	4.42		4.65157	14.1484
86	5	7.2	8.45949	4.5		4.61489	14.0369
87	5.5	5.57	8.40193	4.57		4.58349	13.9414
88	6	6.04	8.34551	4.64		4.55271	13.8478
89	6.5	9.96	8.29019	4.71		4.52254	13.756
90	7	6	8.23594	4.78		4.49294	13.666
91	7	7.78	8.18273	4.85		4.46391	13.5777
92	7.5	8.45	8.13051	4.92		4.43543	13.491
93	7.5	8.56798	8.07927	4.99		4.40747	13.406
94	7.5	8.45	8.02896	5.06		4.38003	13.3225
95	7.5	8.57	7.97957	5.13		4.35309	13.2406
96	7.5	6.28	7.93107	5.2		4.32663	13.1601
97	8	6.68863	7.88343	5.27		4.30063	13.081
98	8	6.87787	7.83662	5.34		4.2751	13.0033
99	8	6.69	7.79062	5.41		4.25	12.927
100	8	6.88	7.7454	5.48		4.22534	12.852
101	8	6.72824	7.70096	5.55		4.20109	12.7782
102	8.5	5.54	7.65725	5.62		4.17725	12.7057
103	8.5	6.35	7.61427	5.69		4.1538	12.6344
104	8.5	8.09	7.572	5.76		4.13074	12.5643
105	8.5	7.59	7.53041	5.83		4.10805	12.4953
106	9	6.41094	7.48948	5.9		4.08573	12.4274
107	9	5.62846	7.44921	5.97		4.06376	12.3605
108	9	6.13443	7.40957	6.04		4.04213	12.2947
109	9	4.31282	7.37054	6.11		4.02084	12.23
110	9.5	4.47	7.33211	6.18		3.99988	12.1662
111	10	5.12346	7.29427	6.25		3.97923	12.1034
112	10	4.12044	7.257	6.32		3.9589	12.0416
113	10	5.16124	7.22028	6.39		3.93887	11.9807
114	10	5.12	7.18411	6.46		3.91914	11.9206
115	10	4.12	7.14847	6.53		3.89969	11.8615
116	10	5.16	7.11334	6.6		3.88053	11.8032
117	10	4.48424	7.07872	6.67		3.86164	11.7458
118	10.5	6.39868	7.04459	6.74		3.84303	11.6891
119	10.5	6.4	7.01094	6.81		3.82467	11.6333
120	10.5	4.31	6.97776	6.88		3.80657	11.5782
121	11	7.23724	6.94504	6.95		3.78872	11.524
122	11	7.24	6.91277	7.02		3.77111	11.4704
123	11	5.56625	6.88094	7.09		3.75375	11.4176
124	11	6.23646	6.84953	7.16		3.73662	11.3655
125	11.5	4.58748	6.81855	7.23		3.71971	11.3141
126	11.5	4.59	6.78797	7.3		3.70303	11.2633
127	11.5	4.45	6.7578	7.37		3.68657	11.2133
128	12	6.59635	6.72801	7.44		3.67032	11.1638
129	12	4.78	6.69861	7.51		3.65429	11.1151
130	12	6.6	6.66959	7.58		3.63845	11.0669
131	12	4.6	6.64094	7.65		3.62282	11.0194
132	12.5	7.52	6.61264	7.72		3.60738	10.9724
133	12.5	4.81273	6.5847	7.79		3.59214	10.926
134	13	4.38798	6.5571	7.86		3.57709	10.8802
135	13	6.25071	6.52984	7.93		3.56222	10.835
136	13	4.39	6.50292	8		3.54753	10.7903
137	13	6.25	6.47631	8.07		3.53301	10.7462
138	13	4.78354	6.45003	8.14		3.51868	10.7026
139	13.5	3.06049	6.42406	8.21		3.50451	10.6595
140	13.5	3.06	6.39839	8.28		3.49051	10.6169
141	13.5	8.9	6.37303	8.35		3.47667	10.5748
142	13.5	5.05833	6.34796	8.42		3.46299	10.5332
143	13.5	3.98833	6.32317	8.49		3.44947	10.4921
144	14	8.11155	6.29867	8.56		3.43611	10.4514
145	14	8.11	6.27445	8.63		3.42289	10.4112
146	14	4.46667	6.2505	8.7		3.40983	10.3715
147	14.5	3.46	6.22682	8.77		3.39691	10.3322
148	14.5	2.68404	6.20341	8.84		3.38414	10.2934
149	15	3.86572	6.18025	8.91		3.3715	10.2549
150	15	2.30873	6.15734	8.98		3.359	10.2169
151	15	3.87	6.13468	9.05		3.34664	10.1793
152	15	3.29	6.11227	9.12		3.33442	10.1421
153	15	3.8	6.09009	9.19		3.32232	10.1053
154	15	2.41959	6.06815	9.26		3.31035	10.0689
155	15.5	2.54111	6.04645	9.33		3.29851	10.0329
156	15.5	3.60921	6.02497	9.4		3.28679	9.99727
157	16	1.61331	6.00371	9.47		3.2752	9.962
158	16	2.18464	5.98267	9.54		3.26372	9.92709
159	16	2.59004	5.96185	9.61		3.25236	9.89254
160	17	2.29527	5.94124	9.68		3.24112	9.85835
161	17	3.61781	5.92084	9.75		3.22999	9.8245
162	18	3.40629	5.90065	9.82		3.21897	9.79099
163	18	1.89061	5.88066	9.89		3.20807	9.75782
164	18	2.09391	5.86086	9.96		3.19727	9.72497
165	25	2.11041	5.84126	10.03		3.18658	9.69245
166	28	2.43275	5.82186	10.1		3.17599	9.66025
167	28	2.03502	5.80264	10.17		3.16551	9.62836
168	30	1.21785	5.78361	10.24		3.15512	9.59678
169	32	2.06806	5.76476	10.31		3.14484	9.5655
170	33	2.36861	5.74609	10.38		3.13466	9.53453
171	39	1.48001	5.7276	10.45		3.12457	9.50384
172	43	1.35758	5.70928	10.52		3.11458	9.47345
173	45	2.98372	5.69114	10.59		3.10468	9.44334
174	54	1.35408	5.67316	10.66		3.09487	9.41351
175	56	2.2491	5.65535	10.73		3.08516	9.38396
176	56	2.67214	5.6377	10.8		3.07553	9.35468
177	58	4.23257	5.62022	10.87		3.06599	9.32567
178	16.5278	3.20413	5.60289	10.94		3.05654	9.29692
179	14.5361	2.29251	5.58572	11.01		3.04717	9.26843
180	14.9417	5.01892	5.56871	11.08		3.03789	9.2402
181	18.0889	2.30234	5.55185	11.15		3.02869	9.21222
182	20.6667	3.26881	5.53513	11.22		3.01957	9.18449
183	32.5194	2.8308	5.51857	11.29		3.01054	9.157
184	17.15	3.00393	5.50215	11.36		3.00158	9.12975
185	17.4528	2.01318	5.48587	11.43		2.9927	9.10274
186	15.6667	4.55295	5.46974	11.5		2.9839	9.07597
			5.45374	11.57		2.97517	9.04943
			5.43788	11.64		2.96652	9.02311
			5.42216	11.71		2.95794	8.99702
			5.40657	11.78		2.94944	8.97115
			5.39111	11.85		2.941	8.9455
			5.37578	11.92		2.93264	8.92006
			5.36058	11.99		2.92435	8.89484
			5.3455	12.06		2.91612	8.86983
			5.33055	12.13		2.90797	8.84502
			5.31572	12.2		2.89988	8.82041
			5.30101	12.27		2.89185	8.79601
			5.28643	12.34		2.8839	8.7718
			5.27196	12.41		2.876	8.74779
			5.2576	12.48		2.86817	8.72397
			5.24336	12.55		2.8604	8.70035
			5.22924	12.62		2.8527	8.67691
			5.21522	12.69		2.84505	8.65365
			5.20132	12.76		2.83747	8.63058
			5.18752	12.83		2.82994	8.60769
			5.17383	12.9		2.82247	8.58498
			5.16025	12.97		2.81506	8.56244
			5.14677	13.04		2.80771	8.54008
			5.1334	13.11		2.80042	8.51789
			5.12013	13.18		2.79318	8.49586
			5.10696	13.25		2.78599	8.47401
			5.09388	13.32		2.77886	8.45232
			5.08091	13.39		2.77178	8.43079
			5.06803	13.46		2.76476	8.40942
			5.05525	13.53		2.75778	8.38821
			5.04257	13.6		2.75086	8.36716
			5.02997	13.67		2.74399	8.34627
			5.01747	13.74		2.73717	8.32553
			5.00506	13.81		2.7304	8.30493
			4.99274	13.88		2.72368	8.28449
			4.98051	13.95		2.71701	8.2642
			4.96837	14.02		2.71039	8.24405
