# Supplementary material for: Calculation of continuous reference intervals for biological parameters exhibiting strong age‐dependent level changes: Its application to glycosaminoglycans and sialic acid in urine
Source: JIMD Rep. 2024 Oct 1;65(6):442–9. doi: 10.1002/jmd2.12448 (PMC11540561; doi:10.1002/jmd2.12448)
Supplement: Supplementary file 3 — Data S3. Calculation of the reference interval for TSA under 14‐year old. [file JMD2-65-442-s007.xlsx]

## Sheet: Solver LN(TSA)
Sample number	Age (years)	Controls LN(mmol TotSia/mol crea)	Equation	Upper CI	Lower CI	Residuals		Age distribution	Non linear regression curve	Reference curve upper limit	Reference curve lower limit					Asymptote	0	-0.150467
1	0.0388889	5.47441	5.37391	5.81333	4.93449	0.100497		0.01	5.44754	5.99834	5.10654		a	-0.444781			9	-0.150367
2	0.122222	5.14371	5.2117	5.65112	4.77228	-0.0679861		0.03	5.3953	5.9461	5.0543		b	4.63374
3	0.55	4.70002	4.79209	5.23151	4.35267	-0.0920709		0.05	5.34855	5.89935	5.00755		d	0.150467		Percentile 97,5	0	0.5508
4	0.402778	4.60105	4.89703	5.33645	4.45761	-0.295978		0.07	5.30625	5.85705	4.96525		Mean_of_y	4.13691			14	0.5509
5	0.538889	4.99294	4.7992	5.23862	4.35978	0.193741		0.09	5.26763	5.81843	4.92663		df	85
6	0.347222	5.02937	4.9441	5.38352	4.50468	0.0852732		0.11	5.2321	5.7829	4.8911		SE of y	0.221007		Percentile 2,5	0	-0.341
7	0.588889	4.75237	4.76805	5.20747	4.32863	-0.0156854		0.13	5.19919	5.74999	4.85819		R2	0.993678			14	-0.3409
8	0.65	4.43047	4.73273	5.17215	4.29331	-0.302265		0.15	5.16855	5.71935	4.82755		Critical t	1.98827
9	0.766667	4.70609	4.67222	5.11164	4.2328	0.0338768		0.17	5.13989	5.69069	4.79889		CI	0.43942
10	0.866667	4.57126	4.62618	5.06561	4.18676	-0.0549234		0.19	5.11296	5.66376	4.77196
11	0.65	4.70718	4.73273	5.17215	4.29331	-0.0255526		0.21	5.08758	5.63838	4.74658
12	0.75	4.55856	4.68037	5.11979	4.24095	-0.121809		0.23	5.06356	5.61436	4.72256
13	0.7	4.54818	4.70578	5.1452	4.26636	-0.157597		0.25	5.04077	5.59157	4.69977
14	0.844444	4.49941	4.63601	5.07543	4.19659	-0.136603		0.27	5.01909	5.56989	4.67809
15	1.83889	4.32974	4.32782	4.76724	3.8884	0.00192076		0.29	4.99843	5.54923	4.65743
16	0.869444	4.70247	4.62497	5.06439	4.18555	0.0774933		0.31	4.97868	5.52948	4.63768
17	0.772222	4.36161	4.66953	5.10895	4.23011	-0.307918		0.33	4.95976	5.51056	4.61876
18	0.730556	4.69301	4.69008	5.1295	4.25066	0.00293219		0.35	4.94162	5.49242	4.60062
19	0.905556	4.58123	4.6095	5.04892	4.17008	-0.0282685		0.37	4.9242	5.475	4.5832
20	0.711111	5.06538	4.70001	5.13943	4.26059	0.365375		0.39	4.90742	5.45822	4.56642
21	0.75	4.52903	4.68037	5.11979	4.24095	-0.151341		0.41	4.89126	5.44206	4.55026
22	1.01667	4.62087	4.565	5.00442	4.12558	0.0558691		0.44	4.86807	5.41887	4.52707
23	0.630556	5.0802	4.74367	5.18309	4.30425	0.336534		0.47	4.84603	5.39683	4.50503
24	1.01944	5.05768	4.56394	5.00336	4.12452	0.493735		0.5	4.82503	5.37583	4.48403
25	0.955556	4.74041	4.58892	5.02834	4.1495	0.151485		0.53	4.80497	5.35577	4.46397
26	3.06944	4.25791	4.11363	4.55305	3.67421	0.144275		0.56	4.78578	5.33658	4.44478
27	2.49444	4.19225	4.20113	4.64055	3.76171	-0.00888133		0.59	4.76739	5.31819	4.42639
28	1.03889	4.71005	4.55661	4.99603	4.11719	0.153437		0.64	4.73832	5.28912	4.39732
29	1.22778	4.43325	4.49105	4.93047	4.05163	-0.0578009		0.69	4.71104	5.26184	4.37004
30	2.85556	3.87827	4.14421	4.58363	3.70479	-0.265941		0.74	4.68534	5.23614	4.34434
31	1.025	4.32444	4.56184	5.00126	4.12241	-0.237391		0.79	4.66104	5.21184	4.32004
32	2.18056	4.35573	4.25732	4.69674	3.8179	0.098412		0.89	4.6161	5.1669	4.2751
33	2.64444	4.14732	4.17659	4.61602	3.73717	-0.029271		0.94	4.59522	5.14602	4.25422
34	2.00278	4.44472	4.2926	4.73202	3.85318	0.152119		0.99	4.57528	5.12608	4.23428
35	2.97222	4.7271	4.12727	4.56669	3.68785	0.599833		1.04	4.5562	5.107	4.2152
36	1.52222	4.60543	4.40493	4.84435	3.96551	0.200497		1.09	4.5379	5.0887	4.1969
37	1.26389	4.18844	4.47955	4.91897	4.04013	-0.291105		1.16	4.51348	5.06428	4.17248
38	1.16944	4.16677	4.51029	4.94971	4.07087	-0.343518		1.23	4.49033	5.04113	4.14933
39	1.55	4.48742	4.39761	4.83703	3.95819	0.0898158		1.3	4.46833	5.01913	4.12733
40	3.80278	4.08576	4.02237	4.46179	3.58295	0.0633857		1.37	4.44737	4.99817	4.10637
41	2.11944	4.09272	4.26914	4.70856	3.82972	-0.176416		1.44	4.42735	4.97815	4.08635
42	1.55556	4.44886	4.39615	4.83558	3.95673	0.0527057		1.51	4.40819	4.95899	4.06719
43	2.54722	4.47077	4.19234	4.63176	3.75292	0.278426		1.58	4.38983	4.94063	4.04883
44	7.28333	3.79949	3.74149	4.18091	3.30207	0.0580007		1.65	4.37219	4.92299	4.03119
45	4.45556	3.79205	3.9544	4.39382	3.51498	-0.16235		1.72	4.35522	4.90602	4.01422
46	4.68333	3.8274	3.93293	4.37235	3.49351	-0.105527		1.79	4.33888	4.88968	3.99788
47	5.30278	3.9803	3.8793	4.31872	3.43988	0.101006		1.86	4.32312	4.87392	3.98212
48	4.34722	4.07872	3.96498	4.4044	3.52556	0.113735		1.93	4.3079	4.8587	3.9669
49	4.09167	4.08042	3.991	4.43042	3.55158	0.0894145		2.07	4.27893	4.82973	3.93793
50	4.34167	4.13425	3.96553	4.40495	3.52611	0.16872		2.14	4.26513	4.81593	3.92413
51	4.475	3.89406	3.95252	4.39194	3.5131	-0.0584626		2.21	4.25174	4.80254	3.91074
52	4.5	4.32297	3.95013	4.38955	3.51071	0.372841		2.28	4.23874	4.78954	3.89774
53	5	4.08443	3.90471	4.34413	3.46529	0.179721		2.35	4.22611	4.77691	3.88511
54	7	3.53559	3.75878	4.1982	3.31936	-0.223187		2.42	4.21383	4.76463	3.87283
55	7.5	3.58554	3.72871	4.16814	3.28929	-0.143178		2.49	4.20188	4.75268	3.86088
56	5.5	3.89086	3.8635	4.30292	3.42408	0.0273631		2.56	4.19024	4.74104	3.84924
57	4	3.83709	4.00072	4.44014	3.5613	-0.163632		2.63	4.1789	4.7297	3.8379
58	4.5	3.61765	3.95013	4.38955	3.51071	-0.332475		2.7	4.16784	4.71864	3.82684
59	4.5	3.97897	3.95013	4.38955	3.51071	0.0288444		2.77	4.15705	4.70785	3.81605
60	6.5	4.13212	3.79102	4.23044	3.3516	0.341102		2.84	4.14651	4.69731	3.80551
61	11.3028	3.69243	3.54924	3.98866	3.10982	0.143184		2.91	4.13622	4.68702	3.79522
62	9.86667	3.35331	3.60883	4.04825	3.16941	-0.255523		3.02	4.12052	4.67132	3.77952
63	10.15	3.30576	3.59643	4.03585	3.15701	-0.290663		3.13	4.10535	4.65615	3.76435
64	11.5111	3.28369	3.54123	3.98065	3.1018	-0.257536		3.24	4.09068	4.64148	3.74968
65	7.80278	3.78006	3.71145	4.15087	3.27203	0.0686102		3.35	4.07648	4.62728	3.73548
66	10.0694	3.526	3.59992	4.03934	3.1605	-0.0739234		3.46	4.06271	4.61351	3.72171
67	8	3.7885	3.70056	4.13998	3.26114	0.087942		3.56	4.05056	4.60136	3.70956
68	11.5	3.4053	3.54165	3.98107	3.10223	-0.136348		3.66	4.03873	4.58953	3.69773
69	8.5	3.60003	3.67408	4.1135	3.23465	-0.0740479		3.76	4.02721	4.57801	3.68621
70	8.5	3.79853	3.67408	4.1135	3.23465	0.124453		3.86	4.01598	4.56678	3.67498
71	10	3.37327	3.60295	4.04237	3.16353	-0.229682		3.96	4.00503	4.55583	3.66403
72	11.8056	3.86886	3.53013	3.96955	3.09071	0.338729		4.06	3.99434	4.54514	3.65334
73	13	3.20814	3.48778	3.9272	3.04836	-0.279639		4.16	3.9839	4.5347	3.6429
74	12.8139	3.6462	3.49412	3.93354	3.0547	0.152077		4.26	3.97369	4.52449	3.63269
75	13.6444	3.92473	3.4665	3.90592	3.02708	0.458228		4.36	3.96372	4.51452	3.62272
76	13.5944	3.08228	3.46812	3.90754	3.0287	-0.385838		4.46	3.95397	4.50477	3.61297
77	13.5	4.03853	3.47118	3.9106	3.03176	0.567342		4.56	3.94442	4.49522	3.60342
78	5.99444	3.49444	3.82619	4.26561	3.38677	-0.33175		4.66	3.93508	4.48588	3.59408
79	9.06667	4.0644	3.64585	4.08527	3.20643	0.418547		4.76	3.92593	4.47673	3.58493
80	7.57778	3.57492	3.72422	4.16364	3.2848	-0.149293		4.86	3.91696	4.46776	3.57596
81	8.46944	3.61399	3.67565	4.11507	3.23623	-0.0616565		4.96	3.90817	4.45897	3.56717
82	5.95833	3.72064	3.82881	4.26823	3.38939	-0.108166		5.06	3.89955	4.45035	3.55855
83	6.66389	3.68057	3.78019	4.21961	3.34077	-0.0996244		5.16	3.8911	4.4419	3.5501
84	7.88611	3.62816	3.70682	4.14624	3.2674	-0.0786594		5.26	3.8828	4.4336	3.5418
85	6.50833	3.84202	3.79046	4.22988	3.35104	0.0515571		5.36	3.87466	4.42546	3.53366
86	9.34722	3.47858	3.63252	4.07194	3.1931	-0.153934		5.46	3.86666	4.41746	3.52566
87	6.88333	3.68994	3.76609	4.20551	3.32667	-0.0761578		5.56	3.8588	4.4096	3.5178
88	7.275	3.51885	3.74199	4.18141	3.30257	-0.223143		5.66	3.85108	4.40188	3.51008
								5.76	3.84349	4.39429	3.50249
								5.86	3.83602	4.38682	3.49502
								5.96	3.82869	4.37949	3.48769
								6.06	3.82147	4.37227	3.48047
								6.16	3.81436	4.36516	3.47336
								6.26	3.80737	4.35817	3.46637
								6.36	3.80048	4.35128	3.45948
								6.46	3.7937	4.3445	3.4527
								6.56	3.78702	4.33782	3.44602
								6.66	3.78045	4.33125	3.43945
								6.76	3.77396	4.32476	3.43296
								6.86	3.76757	4.31837	3.42657
								6.96	3.76127	4.31207	3.42027
								7.06	3.75506	4.30586	3.41406
								7.16	3.74893	4.29973	3.40793
								7.26	3.74289	4.29369	3.40189
								7.36	3.73693	4.28773	3.39593
								7.46	3.73105	4.28185	3.39005
								7.56	3.72524	4.27604	3.38424
								7.66	3.71951	4.27031	3.37851
								7.76	3.71385	4.26465	3.37285
								7.86	3.70826	4.25906	3.36726
								7.96	3.70274	4.25354	3.36174
								8.06	3.69729	4.24809	3.35629
								8.16	3.69191	4.24271	3.35091
								8.26	3.68659	4.23739	3.34559
								8.36	3.68133	4.23213	3.34033
								8.46	3.67614	4.22694	3.33514
								8.56	3.671	4.2218	3.33
								8.66	3.66592	4.21672	3.32492
								8.76	3.6609	4.2117	3.3199
								8.86	3.65594	4.20674	3.31494
								8.96	3.65103	4.20183	3.31003
								9.06	3.64618	4.19698	3.30518
								9.16	3.64137	4.19217	3.30037
								9.26	3.63662	4.18742	3.29562
								9.36	3.63192	4.18272	3.29092
								9.46	3.62727	4.17807	3.28627
								9.56	3.62266	4.17346	3.28166
								9.66	3.61811	4.16891	3.27711
								9.76	3.61359	4.16439	3.27259
								9.86	3.60913	4.15993	3.26813
								9.96	3.60471	4.15551	3.26371
								10.06	3.60033	4.15113	3.25933
								10.16	3.596	4.1468	3.255
								10.26	3.5917	4.1425	3.2507
								10.36	3.58745	4.13825	3.24645
								10.46	3.58324	4.13404	3.24224
								10.56	3.57907	4.12987	3.23807
								10.66	3.57493	4.12573	3.23393
								10.76	3.57084	4.12164	3.22984
								10.86	3.56678	4.11758	3.22578
								10.96	3.56276	4.11356	3.22176
								11.06	3.55877	4.10957	3.21777
								11.16	3.55482	4.10562	3.21382
								11.26	3.55091	4.10171	3.20991
								11.36	3.54703	4.09783	3.20603
								11.46	3.54318	4.09398	3.20218
								11.56	3.53936	4.09016	3.19836
								11.66	3.53558	4.08638	3.19458
								11.76	3.53183	4.08263	3.19083
								11.86	3.52811	4.07891	3.18711
								11.96	3.52443	4.07523	3.18343
								12.06	3.52077	4.07157	3.17977
								12.16	3.51714	4.06794	3.17614
								12.26	3.51354	4.06434	3.17254
								12.36	3.50997	4.06077	3.16897
								12.46	3.50643	4.05723	3.16543
								12.56	3.50292	4.05372	3.16192
								12.66	3.49943	4.05023	3.15843
								12.76	3.49597	4.04677	3.15497
								12.86	3.49254	4.04334	3.15154
								12.96	3.48914	4.03994	3.14814
								13.06	3.48576	4.03656	3.14476
								13.16	3.4824	4.0332	3.1414
								13.26	3.47907	4.02987	3.13807
								13.36	3.47577	4.02657	3.13477
								13.46	3.47249	4.02329	3.13149
								13.56	3.46923	4.02003	3.12823
								13.66	3.466	4.0168	3.125
								13.76	3.46279	4.01359	3.12179
								13.86	3.45961	4.01041	3.11861
								13.96	3.45644	4.00724	3.11544
								14.06	3.4533	4.0041	3.1123
								14.16	3.45018	4.00098	3.10918
								14.26	3.44708	3.99788	3.10608
								14.36	3.44401	3.99481	3.10301
								14.46	3.44095	3.99175	3.09995
								0	5.47616	6.02696	5.13516
								-0.01	5.50675	6.05755	5.16575
								-0.02	5.5396	6.0904	5.1986
								-0.03	5.57507	6.12587	5.23407
								-0.04	5.61361	6.16441	5.27261
								-0.05	5.65581	6.20661	5.31481
								-0.06	5.70245	6.25325	5.36145
								-0.07	5.75455	6.30535	5.41355
								-0.08	5.81357	6.36437	5.47257
								-0.09	5.88164	6.43244	5.54064
								-0.1	5.96205	6.51285	5.62105
								-0.11	6.06027	6.61107	5.71927
								-0.12	6.18652	6.73732	5.84552
								-0.13	6.36346	6.91426	6.02246
								-0.14	6.66172	7.21252	6.32072
								-0.15	8.04457	8.59537	7.70357

## Sheet: Antilog Ref. Int.
Sample number	Exact age (year)	Controls (mmol TotSia/mol crea)	Non linear regression curve	Age distrubution		Reference curve lower limit	Reference curve upper limit		Age (years)	lower limit > 14 year old	higher limit > 14 year old	Median > 14 year old
1	0.0388889	238.51	232.187	0.01		165.098	402.76		14	12.6	40.3	22.5
2	0.122222	171.351	220.368	0.03		156.695	382.259		65	12.6	40.3	22.2
3	0.55	109.949	210.303	0.05		149.538	364.801
4	0.402778	99.5891	201.593	0.07		143.345	349.692
5	0.538889	147.369	193.956	0.09		137.914	336.444
6	0.347222	152.837	187.185	0.11		133.099	324.698
7	0.588889	115.858	181.126	0.13		128.791	314.188
8	0.65	83.9706	175.661	0.15		124.905	304.708
9	0.766667	110.619	170.697	0.17		121.376	296.098
10	0.866667	96.666	166.162	0.19		118.151	288.232
11	0.65	110.739	161.997	0.21		115.189	281.006
12	0.75	95.4463	158.152	0.23		112.456	274.337
13	0.7	94.4608	154.589	0.25		109.922	268.157
14	0.844444	89.9637	151.274	0.27		107.565	262.406
15	1.83889	75.9243	148.18	0.29		105.365	257.038
16	0.869444	110.219	145.282	0.31		103.304	252.012
17	0.772222	78.3834	142.56	0.33		101.369	247.291
18	0.730556	109.182	139.997	0.35		99.5465	242.845
19	0.905556	97.6342	137.579	0.37		97.8265	238.649
20	0.711111	158.441	135.291	0.39		96.1995	234.68
21	0.75	92.6688	133.122	0.41		94.6573	230.918
22	1.01667	101.582	130.07	0.44		92.4872	225.624
23	0.630556	160.807	127.234	0.47		90.4708	220.705
24	1.01944	157.225	124.59	0.5		88.5906	216.118
25	0.955556	114.481	122.116	0.53		86.8316	211.827
26	3.06944	70.6621	119.795	0.56		85.1813	207.801
27	2.49444	66.1714	117.611	0.59		83.6287	204.014
28	1.03889	111.057	114.242	0.64		81.2331	198.17
29	1.22778	84.2046	111.168	0.69		79.047	192.837
30	2.85556	48.3403	107.81	0.75		76.6594	187.012
31	1.025	75.5235	105.25	0.8		74.8388	182.571
32	2.18056	77.9238	102.877	0.85		73.1516	178.454
33	2.64444	63.2645	100.669	0.9		71.5819	174.625
34	2.00278	85.1763	98.6088	0.95		70.1166	171.051
35	2.97222	112.968	96.6791	1		68.7445	167.703
36	1.52222	100.026	94.8669	1.05		67.4559	164.56
37	1.26389	65.92	93.1606	1.1		66.2427	161.6
38	1.16944	64.5066	90.9308	1.17		64.6571	157.732
39	1.55	88.8919	88.5827	1.25		62.9875	153.659
40	3.80278	59.487	86.6817	1.32		61.6358	150.361
41	2.11944	59.9026	84.9071	1.39		60.3739	147.283
42	1.55556	85.5294	83.2453	1.46		59.1923	144.401
43	2.54722	87.4239	82.3419	1.5		58.5499	142.834
44	7.28333	44.6786	80.8346	1.57		57.4781	140.219
45	4.45556	44.3471	79.4133	1.64		56.4676	137.754
46	4.68333	45.943	77.335	1.75		54.9898	134.148
47	5.30278	53.5333	76.1008	1.82		54.1122	132.008
48	4.34722	59.0698	74.9284	1.89		53.2785	129.974
49	4.09167	59.1701	73.8126	1.96		52.4851	128.038
50	4.34167	62.443	73.1988	2		52.0486	126.974
51	4.475	49.1099	72.1633	2.07		51.3123	125.177
52	4.5	75.4121	71.1739	2.14		50.6088	123.461
53	5	59.4079	69.7043	2.25		49.5639	120.912
54	7	34.3153	68.8189	2.32		48.9343	119.376
55	7.5	36.0727	67.9689	2.39		48.3299	117.902
56	5.5	48.9529	67.1521	2.46		47.7491	116.485
57	4	46.3901	66.6995	2.5		47.4272	115.7
58	4.5	37.25	65.9306	2.57		46.8805	114.366
59	4.5	53.462	65.1898	2.64		46.3538	113.081
60	6.5	62.31	64.0783	2.75		45.5635	111.153
61	11.3028	40.1422	63.4022	2.82		45.0827	109.98
62	9.86667	28.5972	62.7488	2.89		44.6181	108.847
63	10.15	27.2694	62.1167	2.96		44.1687	107.75
64	11.5111	26.674	61.5049	3.03		43.7336	106.689
65	7.80278	43.8188	60.9122	3.1		43.3122	105.661
66	10.0694	33.9876	60.3377	3.17		42.9036	104.664
67	8	44.19	59.7804	3.24		42.5074	103.697
68	11.5	30.1234	59.2395	3.31		42.1228	102.759
69	8.5	36.5992	58.7141	3.38		41.7492	101.848
70	8.5	44.6354	58.2036	3.45		41.3862	100.962
71	10	29.1737	57.8477	3.5		41.1331	100.345
72	11.8056	47.8879	57.3611	3.57		40.7871	99.5008
73	13	24.7331	56.8875	3.64		40.4503	98.6793
74	12.8139	38.3287	56.4263	3.71		40.1224	97.8794
75	13.6444	50.6394	55.9771	3.78		39.803	97.1002
76	13.5944	21.808	55.5393	3.85		39.4917	96.3408
77	13.5	56.7426	55.1125	3.92		39.1882	95.6003
78	5.99444	32.9317	54.6961	3.99		38.8921	94.878
79	9.06667	58.23	54.6374	4		38.8504	94.7763
80	7.57778	35.6919	54.2325	4.07		38.5625	94.0739
81	8.46944	37.1139	53.8371	4.14		38.2814	93.3881
82	5.95833	41.2909	53.451	4.21		38.0068	92.7183
83	6.66389	39.6689	53.0737	4.28		37.7385	92.0638
84	7.88611	37.6433	52.705	4.35		37.4763	91.4241
85	6.50833	46.6195	52.3444	4.42		37.2199	90.7987
86	9.34722	32.4138	51.9419	4.5		36.9338	90.1006
87	6.88333	40.0423	51.5979	4.57		36.6892	89.5038
88	7.275	33.7456	51.2612	4.64		36.4497	88.9198
89	15.2917	24.1623	50.9315	4.71		36.2153	88.3479
90	15.0528	38.4963	50.6086	4.78		35.9857	87.7878
91	15	25.3767	50.2923	4.85		35.7608	87.239
92	14.5	32.1136	49.9823	4.92		35.5403	86.7013
93	18.1611	21.1531	49.6784	4.99		35.3243	86.1741
94	15.5139	20.4216	49.3804	5.06		35.1124	85.6573
95	18.1444	20.5773	49.0882	5.13		34.9046	85.1504
96	28.1694	32.8956	48.8015	5.2		34.7007	84.6531
97	56.0556	25.0573	48.5202	5.27		34.5007	84.1651
98	32.7611	19.7298	48.2441	5.34		34.3044	83.6861
99	17.2722	22.4086	47.973	5.41		34.1116	83.2159
100	16.2389	20.3943	47.7068	5.48		33.9223	82.7541
101	16.3139	24.2008	47.6316	5.5		33.8689	82.6237
102	18.4556	20.1507	47.3715	5.57		33.6839	82.1725
103	16.4778	9.3588	47.1159	5.64		33.5022	81.7291
104	56.3278	33.9647	46.8648	5.71		33.3236	81.2935
105	45.4111	35.5411	46.6179	5.78		33.1481	80.8653
106	54.575	34.1727	46.3752	5.85		32.9755	80.4443
107	58.8111	28.4361	46.1366	5.92		32.8058	80.0304
108	30	11.6276	45.9019	5.99		32.639	79.6233
109	32	16.0344	45.6711	6.06		32.4748	79.2229
110	39	18.1214	45.444	6.13		32.3133	78.8289
111	43	13.7388	45.2205	6.2		32.1544	78.4413
112	16.5417	36.1735	45.0005	6.27		31.998	78.0597
113	15.6667	35.691	44.784	6.34		31.8441	77.6842
114	17.1778	21.1909	44.5708	6.41		31.6925	77.3144
115	15	24.56	44.3609	6.48		31.5432	76.9503
116	17.5056	17.8272	44.3016	6.5		31.501	76.8473
117	17.4528	18.4259	44.0957	6.57		31.3547	76.4902
118	36.4306	22.3196	43.893	6.64		31.2105	76.1385
119	36.6361	21.7033	43.6932	6.71		31.0684	75.792
120	33.9583	16.6314	43.4963	6.78		30.9285	75.4505
121	33.175	27.0546	43.3024	6.85		30.7905	75.114
122	43.5778	17.3961	43.1111	6.92		30.6546	74.7823
123	45.5111	28.0603	42.9227	6.99		30.5205	74.4554
124	46.1222	24.4009	42.7368	7.06		30.3884	74.133
125	27.9194	17.6906	42.5536	7.13		30.2581	73.8151
126	57.3833	22.038	42.3728	7.2		30.1296	73.5016
127	61.1333	23.1294	42.1946	7.27		30.0028	73.1924
128	52.7611	17.1782	42.0187	7.34		29.8778	72.8874
129	62.9667	35.1892	41.8453	7.41		29.7544	72.5865
130	42.1333	26.9653	41.6741	7.48		29.6327	72.2895
131	53.7167	26.5292	41.6256	7.5		29.5982	72.2054
132	36.8028	23.976	41.4573	7.57		29.4786	71.9135
133	33.7194	20.0543	41.2912	7.64		29.3605	71.6254
134	44.4694	19.9783	41.1272	7.71		29.2439	71.341
135	48.1417	21.5306	40.9654	7.78		29.1288	71.0602
136	14.4444	14.2991	40.8056	7.85		29.0152	70.783
137	58.0667	20.0314	40.6478	7.92		28.903	70.5092
138	61.8889	25.026	40.4698	8		28.7764	70.2006
139	53.2222	20.7382	40.3162	8.07		28.6672	69.9341
140	47.9722	24.8857	40.1644	8.14		28.5593	69.6708
			40.0145	8.21		28.4527	69.4107
			39.8664	8.28		28.3473	69.1538
			39.72	8.35		28.2433	68.8999
			39.5754	8.42		28.1404	68.6491
			39.4325	8.49		28.0388	68.4011
			39.4122	8.5		28.0244	68.366
			39.2712	8.57		27.9241	68.1213
			39.1318	8.64		27.825	67.8795
			38.994	8.71		27.727	67.6405
			38.8577	8.78		27.6301	67.4041
			38.723	8.85		27.5343	67.1705
			38.5898	8.92		27.4396	66.9394
			38.4581	8.99		27.346	66.7109
			38.3278	9.06		27.2533	66.4849
			38.1989	9.13		27.1617	66.2614
			38.0715	9.2		27.0711	66.0403
			37.9454	9.27		26.9814	65.8216
			37.8206	9.34		26.8927	65.6052
			37.6972	9.41		26.805	65.3911
			37.5751	9.48		26.7181	65.1793
			37.4543	9.55		26.6322	64.9697
			37.3347	9.62		26.5472	64.7622
			37.2163	9.69		26.463	64.5569
			37.0992	9.76		26.3797	64.3537
			36.9832	9.83		26.2972	64.1526
			36.8684	9.9		26.2156	63.9534
			36.7548	9.97		26.1348	63.7563
			36.7064	10		26.1004	63.6724
			36.5944	10.07		26.0208	63.4781
			36.4835	10.14		25.9419	63.2857
			36.3736	10.21		25.8638	63.0951
			36.2648	10.28		25.7864	62.9064
			36.1571	10.35		25.7098	62.7196
			36.0504	10.42		25.634	62.5345
			35.9447	10.49		25.5588	62.3512
			35.8401	10.56		25.4844	62.1696
			35.7364	10.63		25.4107	61.9897
			35.6336	10.7		25.3376	61.8115
			35.5319	10.77		25.2652	61.635
			35.431	10.84		25.1935	61.4601
			35.3311	10.91		25.1225	61.2868
			35.2321	10.98		25.0521	61.115
			35.134	11.05		24.9823	60.9449
			35.0368	11.12		24.9132	60.7762
			34.9404	11.19		24.8447	60.6091
			34.8449	11.26		24.7768	60.4434
			34.7503	11.33		24.7095	60.2792
			34.6564	11.4		24.6428	60.1164
			34.5634	11.47		24.5766	59.9551
			34.4712	11.54		24.5111	59.7952
			34.3798	11.61		24.4461	59.6366
			34.2892	11.68		24.3816	59.4794
			34.1993	11.75		24.3177	59.3235
			34.1102	11.82		24.2544	59.169
			34.0219	11.89		24.1916	59.0157
			33.9343	11.96		24.1293	58.8637
			33.8474	12.03		24.0675	58.713
			33.7612	12.1		24.0062	58.5636
			33.6758	12.17		23.9455	58.4154
			33.591	12.24		23.8852	58.2683
			33.507	12.31		23.8254	58.1225
			33.4236	12.38		23.7661	57.9779
			33.3409	12.45		23.7073	57.8344
			33.2822	12.5		23.6656	57.7326
			33.2006	12.57		23.6076	57.5911
			33.1197	12.64		23.55	57.4507
			33.0394	12.71		23.4929	57.3114
			32.9597	12.78		23.4363	57.1732
			32.8806	12.85		23.3801	57.0361
			32.8022	12.92		23.3243	56.9
			32.7244	12.99		23.2689	56.765
			32.6471	13.06		23.214	56.631
			32.5705	13.13		23.1595	56.498
			32.4944	13.2		23.1054	56.3661
			32.4189	13.27		23.0517	56.2351
			32.344	13.34		22.9985	56.1052
			32.2696	13.41		22.9456	55.9762
			32.1958	13.48		22.8931	55.8481
			32.1225	13.55		22.841	55.721
			32.0498	13.62		22.7893	55.5948
			31.9776	13.69		22.7379	55.4696
			31.9059	13.76		22.687	55.3453
			31.8348	13.83		22.6364	55.2219
			31.7641	13.9		22.5862	55.0993
			31.694	13.97		22.5363	54.9777
			31.6244	14.04		22.4868	54.8569
