# Supplementary material for: Calculation of continuous reference intervals for biological parameters exhibiting strong age‐dependent level changes: Its application to glycosaminoglycans and sialic acid in urine
Source: JIMD Rep. 2024 Oct 1;65(6):442–9. doi: 10.1002/jmd2.12448 (PMC11540561; doi:10.1002/jmd2.12448)
Supplement: Supplementary file 4 — Data S4. Calculation of the reference interval for FSA under 14‐year old. [file JMD2-65-442-s003.xlsx]

## Sheet: Solver LN(FSA)
Sample number	Age (year)	Controls LN (mmol FreeSia/mol crea)	Equation	Upper CI	Lower CI	Residuals		Age distribution	Non linear regression curve	Reference curve upper limit	Reference curve lower limit
1	0.0388889	3.98698	3.87732	4.40111	3.35353	0.109664		0.01	3.89997	4.33637	3.24887		a	-0.582894		Asymptote	0	-0.719089
2	0.122222	3.94698	3.81652	4.34031	3.29273	0.130463		0.03	3.8842	4.3206	3.2331		b	3.7158			6	-0.719079
3	0.55	3.81184	3.5769	4.10069	3.0531	0.234942		0.05	3.86884	4.30524	3.21774		d	0.719089
4	0.402778	3.26107	3.64877	4.17256	3.12498	-0.387698		0.07	3.85387	4.29027	3.20277		Mean_of_y	2.92091		Percentile 97,5	0	0.4364
5	0.538889	3.86135	3.58202	4.10582	3.05823	0.279326		0.09	3.83928	4.27568	3.18818		df	85			14	0.4364
6	0.347222	3.74777	3.67838	4.20217	3.15458	0.0693941		0.11	3.82505	4.26145	3.17395		SE of y	0.263442
7	0.588889	3.62139	3.5593	4.0831	3.03551	0.0620828		0.13	3.81116	4.24756	3.16006		R2	0.981849		Percentile 2,5	0	-0.6511
8	0.65	3.52981	3.53269	4.05648	3.00889	-0.00287236		0.15	3.79759	4.23399	3.14649		Critical t	1.98827			14	-0.6511
9	0.766667	3.39579	3.48502	4.00881	2.96123	-0.0892333		0.17	3.78432	4.22072	3.13322		CI	0.523794
10	0.866667	3.37575	3.44705	3.97084	2.92326	-0.0712964		0.19	3.77136	4.20776	3.12026
11	0.65	3.37398	3.53269	4.05648	3.00889	-0.158709		0.21	3.75867	4.19507	3.10757
12	0.75	3.60715	3.49159	4.01539	2.9678	0.115557		0.23	3.74626	4.18266	3.09516
13	0.7	3.26061	3.51178	4.03557	2.98799	-0.251172		0.25	3.7341	4.1705	3.083
14	0.844444	2.75179	3.45528	3.97907	2.93148	-0.703485		0.27	3.7222	4.1586	3.0711
15	1.83889	3.36172	3.16834	3.69213	2.64454	0.193386		0.29	3.71053	4.14693	3.05943
16	0.869444	3.54927	3.44603	3.96982	2.92224	0.103244		0.31	3.69909	4.13549	3.04799
17	0.772222	3.26791	3.48284	4.00664	2.95905	-0.214931		0.33	3.68787	4.12427	3.03677
18	0.730556	3.24297	3.49936	4.02316	2.97557	-0.256393		0.35	3.67686	4.11326	3.02576
19	0.905556	3.40523	3.43293	3.95672	2.90913	-0.0276939		0.37	3.66606	4.10246	3.01496
20	0.711111	3.81383	3.50723	4.03103	2.98344	0.306593		0.39	3.65545	4.09185	3.00435
21	0.75	3.60747	3.49159	4.01539	2.9678	0.115874		0.41	3.64503	4.08143	2.99393
22	1.01667	3.58496	3.39437	3.91816	2.87057	0.190593		0.44	3.62975	4.06615	2.97865
23	0.630556	3.52784	3.54102	4.06482	3.01723	-0.0131826		0.47	3.61485	4.05125	2.96375
24	1.01944	3.78185	3.39344	3.91723	2.86964	0.38841		0.5	3.60033	4.03673	2.94923
25	0.955556	3.53988	3.41526	3.93905	2.89147	0.124617		0.53	3.58616	4.02256	2.93506
26	3.06944	2.89702	2.9394	3.46319	2.4156	-0.0423785		0.56	3.57232	4.00872	2.92122
27	2.49444	3.16783	3.03535	3.55914	2.51155	0.132481		0.59	3.55881	3.99521	2.90771
28	1.03889	3.62219	3.38695	3.91075	2.86316	0.23524		0.64	3.53696	3.97336	2.88586
29	1.22778	3.69735	3.32746	3.85126	2.80367	0.369885		0.69	3.5159	3.9523	2.8648
30	2.85556	3.03406	2.97327	3.49707	2.44948	0.0607914		0.74	3.49558	3.93198	2.84448
31	1.025	3.23394	3.39158	3.91537	2.86778	-0.157638		0.79	3.47594	3.91234	2.82484
32	2.18056	3.17805	3.09526	3.61905	2.57147	0.0827949		0.89	3.43854	3.87494	2.78744
33	2.64444	2.98179	3.00876	3.53255	2.48496	-0.0269627		0.94	3.4207	3.8571	2.7696
34	2.00278	3.58268	3.13214	3.65593	2.60835	0.450538		0.99	3.40339	3.83979	2.75229
35	2.97222	3.08582	2.95455	3.47835	2.43076	0.131264		1.04	3.38658	3.82298	2.73548
36	1.52222	2.59333	3.24537	3.76916	2.72158	-0.652043		1.09	3.37025	3.80665	2.71915
37	1.26389	3.14235	3.31675	3.84055	2.79296	-0.174404		1.16	3.34812	3.78452	2.69702
38	1.16944	3.00199	3.3452	3.86899	2.8214	-0.343206		1.23	3.3268	3.7632	2.6757
39	1.55	3.3344	3.23819	3.76198	2.7144	0.0962125		1.3	3.30623	3.74263	2.65513
40	3.80278	2.86972	2.83626	3.36005	2.31246	0.0334645		1.37	3.28637	3.72277	2.63527
41	2.11944	2.8006	3.10767	3.63147	2.58388	-0.307073		1.44	3.26716	3.70356	2.61606
42	1.55556	2.58833	3.23676	3.76056	2.71297	-0.648438		1.51	3.24856	3.68496	2.59746
43	2.54722	3.45644	3.02585	3.54965	2.50206	0.430592		1.58	3.23053	3.66693	2.57943
44	7.28333	2.6036	2.50353	3.02732	1.97974	0.100072		1.65	3.21305	3.64945	2.56195
45	4.45556	2.63558	2.75766	3.28145	2.23386	-0.122075		1.72	3.19608	3.63248	2.54498
46	4.68333	2.35572	2.73255	3.25634	2.20875	-0.37683		1.79	3.17959	3.61599	2.52849
47	5.30278	2.94306	2.66928	3.19307	2.14548	0.273785		1.86	3.16355	3.59995	2.51245
48	4.34722	3.13113	2.76999	3.29378	2.2462	0.361139		1.93	3.14794	3.58434	2.49684
49	4.09167	2.90673	2.80016	3.32395	2.27637	0.106575		2.07	3.11792	3.55432	2.46682
50	4.34167	3.04366	2.77063	3.29442	2.24684	0.273035		2.14	3.10347	3.53987	2.45237
51	4.475	2.7739	2.75547	3.27926	2.23168	0.0184257		2.21	3.08937	3.52577	2.43827
52	4.5	3.19035	2.75267	3.27647	2.22888	0.437679		2.28	3.0756	3.512	2.4245
53	5	2.96939	2.69935	3.22314	2.17555	0.270043		2.35	3.06215	3.49855	2.41105
54	7	2.20865	2.52454	3.04834	2.00075	-0.315896		2.42	3.04901	3.48541	2.39791
55	7.5	2.35793	2.48796	3.01175	1.96417	-0.130025		2.49	3.03615	3.47255	2.38505
56	5.5	2.81682	2.65049	3.17428	2.1267	0.166326		2.56	3.02358	3.45998	2.37248
57	4	2.65631	2.81137	3.33517	2.28758	-0.155062		2.63	3.01126	3.44766	2.36016
58	4.5	2.68717	2.75267	3.27647	2.22888	-0.0655052		2.7	2.99921	3.43561	2.34811
59	4.5	2.90424	2.75267	3.27647	2.22888	0.151566		2.77	2.98739	3.42379	2.33629
60	6.5	2.90781	2.56358	3.08737	2.03978	0.344233		2.84	2.97581	3.41221	2.32471
61	11.3028	2.44594	2.34046	2.86425	1.81666	0.105484		2.91	2.96446	3.40086	2.31336
62	9.86667	2.09335	2.32506	2.84886	1.80127	-0.231712		3.02	2.94706	3.38346	2.29596
63	10.15	1.97884	2.25629	2.78008	1.73249	-0.277445		3.13	2.93016	3.36656	2.27906
64	11.5111	1.82873	2.46687	2.99067	1.94308	-0.638138		3.24	2.91373	3.35013	2.26263
65	7.80278	2.58481	2.3294	2.85319	1.8056	0.255408		3.35	2.89776	3.33416	2.24666
66	10.0694	2.39749	2.45354	2.97733	1.92974	-0.0560507		3.46	2.88221	3.31861	2.23111
67	8	2.50261	2.25682	2.78061	1.73302	0.245788		3.56	2.86842	3.30482	2.21732
68	11.5	2.23001	2.42103	2.94483	1.89724	-0.191019		3.66	2.85496	3.29136	2.20386
69	8.5	2.38601	2.42103	2.94483	1.89724	-0.0350263		3.76	2.8418	3.2782	2.1907
70	8.5	2.5851	2.33316	2.85696	1.80937	0.251934		3.86	2.82893	3.26533	2.17783
71	10	2.09156	2.24242	2.76622	1.71863	-0.150866		3.96	2.81634	3.25274	2.16524
72	11.8056	2.52508	2.18933	2.71312	1.66553	0.335755		4.06	2.80401	3.24041	2.15291
73	13	2.05055	2.19729	2.72108	1.67349	-0.146737		4.16	2.79194	3.22834	2.14084
74	12.8139	2.29381	2.16257	2.68636	1.63877	0.131237		4.26	2.78011	3.21651	2.12901
75	13.6444	2.42453	2.1646	2.68839	1.64081	0.259933		4.36	2.76852	3.20492	2.11742
76	13.5944	1.77612	2.16846	2.69225	1.64467	-0.392339		4.46	2.75716	3.19356	2.10606
77	13.5	2.63071	2.6059	3.12969	2.0821	0.0248106		4.56	2.74601	3.18241	2.09491
78	5.99444	2.385	2.38626	2.91006	1.86247	-0.0012673		4.66	2.73507	3.17147	2.08397
79	9.06667	2.72428	2.48247	3.00626	1.95868	0.24181		4.76	2.72433	3.16073	2.07323
80	7.57778	2.23513	2.42297	2.94676	1.89917	-0.187835		4.86	2.71379	3.15019	2.06269
81	8.46944	2.52709	2.60904	3.13284	2.08525	-0.0819502		4.96	2.70344	3.13984	2.05234
82	5.95833	2.55431	2.55049	3.07429	2.0267	0.00381717		5.06	2.69326	3.12966	2.04216
83	6.66389	2.33844	2.4612	2.98499	1.93741	-0.122755		5.16	2.68326	3.11966	2.03216
84	7.88611	2.27939	2.56291	3.0867	2.03911	-0.283519		5.26	2.67343	3.10983	2.02233
85	6.50833	2.64269	2.36979	2.89358	1.84599	0.272901		5.36	2.66376	3.10016	2.01266
86	9.34722	2.02655	2.53342	3.05721	2.00963	-0.50687		5.46	2.65425	3.09065	2.00315
87	6.88333	2.49777	2.50414	3.02793	1.98034	-0.00636806		5.56	2.64489	3.08129	1.99379
88	7.275	2.42939	2.50414	3.02793	1.98034	-0.0747493		5.66	2.63568	3.07208	1.98458
								5.76	2.62662	3.06302	1.97552
								5.86	2.61769	3.05409	1.96659
								5.96	2.6089	3.0453	1.9578
								6.06	2.60023	3.03663	1.94913
								6.16	2.5917	3.0281	1.9406
								6.26	2.58329	3.01969	1.93219
								6.36	2.57499	3.01139	1.92389
								6.46	2.56682	3.00322	1.91572
								6.56	2.55875	2.99515	1.90765
								6.66	2.5508	2.9872	1.8997
								6.76	2.54295	2.97935	1.89185
								6.86	2.53521	2.97161	1.88411
								6.96	2.52757	2.96397	1.87647
								7.06	2.52003	2.95643	1.86893
								7.16	2.51258	2.94898	1.86148
								7.26	2.50523	2.94163	1.85413
								7.36	2.49797	2.93437	1.84687
								7.46	2.4908	2.9272	1.8397
								7.56	2.48372	2.92012	1.83262
								7.66	2.47672	2.91312	1.82562
								7.76	2.46981	2.90621	1.81871
								7.86	2.46297	2.89937	1.81187
								7.96	2.45622	2.89262	1.80512
								8.06	2.44954	2.88594	1.79844
								8.16	2.44294	2.87934	1.79184
								8.26	2.43641	2.87281	1.78531
								8.36	2.42995	2.86635	1.77885
								8.46	2.42357	2.85997	1.77247
								8.56	2.41725	2.85365	1.76615
								8.66	2.411	2.8474	1.7599
								8.76	2.40482	2.84122	1.75372
								8.86	2.3987	2.8351	1.7476
								8.96	2.39265	2.82905	1.74155
								9.06	2.38666	2.82306	1.73556
								9.16	2.38073	2.81713	1.72963
								9.26	2.37486	2.81126	1.72376
								9.36	2.36905	2.80545	1.71795
								9.46	2.36329	2.79969	1.71219
								9.56	2.35759	2.79399	1.70649
								9.66	2.35195	2.78835	1.70085
								9.76	2.34636	2.78276	1.69526
								9.86	2.34083	2.77723	1.68973
								9.96	2.33534	2.77174	1.68424
								10.06	2.32991	2.76631	1.67881
								10.16	2.32453	2.76093	1.67343
								10.26	2.31919	2.75559	1.66809
								10.36	2.31391	2.75031	1.66281
								10.46	2.30867	2.74507	1.65757
								10.56	2.30348	2.73988	1.65238
								10.66	2.29833	2.73473	1.64723
								10.76	2.29323	2.72963	1.64213
								10.86	2.28818	2.72458	1.63708
								10.96	2.28316	2.71956	1.63206
								11.06	2.2782	2.7146	1.6271
								11.16	2.27327	2.70967	1.62217
								11.26	2.26838	2.70478	1.61728
								11.36	2.26354	2.69994	1.61244
								11.46	2.25873	2.69513	1.60763
								11.56	2.25396	2.69036	1.60286
								11.66	2.24924	2.68564	1.59814
								11.76	2.24455	2.68095	1.59345
								11.86	2.23989	2.67629	1.58879
								11.96	2.23528	2.67168	1.58418
								12.06	2.2307	2.6671	1.5796
								12.16	2.22615	2.66255	1.57505
								12.26	2.22165	2.65805	1.57055
								12.36	2.21717	2.65357	1.56607
								12.46	2.21273	2.64913	1.56163
								12.56	2.20833	2.64473	1.55723
								12.66	2.20395	2.64035	1.55285
								12.76	2.19961	2.63601	1.54851
								12.86	2.1953	2.6317	1.5442
								12.96	2.19103	2.62743	1.53993
								13.06	2.18678	2.62318	1.53568
								13.16	2.18257	2.61897	1.53147
								13.26	2.17838	2.61478	1.52728
								13.36	2.17423	2.61063	1.52313
								13.46	2.1701	2.6065	1.519
								13.56	2.16601	2.60241	1.51491
								13.66	2.16194	2.59834	1.51084
								13.76	2.1579	2.5943	1.5068
								13.86	2.15389	2.59029	1.50279
								13.96	2.1499	2.5863	1.4988
								14.06	2.14594	2.58234	1.49484
								14.16	2.14201	2.57841	1.49091
								14.26	2.13811	2.57451	1.48701
								0	3.90802	4.34442	3.25692
								-0.03	3.93286	4.36926	3.28176
								-0.06	3.95881	4.39521	3.30771
								-0.09	3.98596	4.42236	3.33486
								-0.12	4.01444	4.45084	3.36334
								-0.15	4.04439	4.48079	3.39329
								-0.18	4.07596	4.51236	3.42486
								-0.21	4.10933	4.54573	3.45823
								-0.24	4.14473	4.58113	3.49363
								-0.27	4.18243	4.61883	3.53133
								-0.3	4.22273	4.65913	3.57163
								-0.33	4.26602	4.70242	3.61492
								-0.36	4.31279	4.74919	3.66169
								-0.39	4.36364	4.80004	3.71254
								-0.42	4.41936	4.85576	3.76826
								-0.45	4.48097	4.91737	3.82987
								-0.48	4.54987	4.98627	3.89877
								-0.51	4.62803	5.06443	3.97693
								-0.54	4.7183	5.1547	4.0672
								-0.57	4.82517	5.26157	4.17407
								-0.6	4.95613	5.39253	4.30503
								-0.63	5.12531	5.56171	4.47421
								-0.66	5.36464	5.80104	4.71354
								-0.69	5.77773	6.21413	5.12663

## Sheet: Antilog Ref. Int.
Sample number	Age (years)	Controls (FSA mmol/mol crea)	Non linear regression curve	Age distrubution		Reference curve lower limit	Reference curve upper limit		Age (years)	lower limit > 14 year old	higher limit > 14 year old	Median > 14 year old
1	0.0388889	53.8922	49.401	0.01		25.7612	76.4297		14	3.2	10	5.7
2	0.122222	51.7789	48.6279	0.03		25.3581	75.2335		65	3.2	10	5.7
3	0.55	45.2336	47.8867	0.05		24.9716	74.0869
4	0.402778	26.0775	47.1755	0.07		24.6007	72.9865
5	0.538889	47.5294	46.4922	0.09		24.2444	71.9294
6	0.347222	42.4264	45.8351	0.11		23.9017	70.9128
7	0.588889	37.3894	45.2027	0.13		23.5719	69.9343
8	0.65	34.1176	44.5934	0.15		23.2542	68.9917
9	0.766667	29.8381	44.0059	0.17		22.9479	68.0828
10	0.866667	29.2463	43.439	0.19		22.6522	67.2057
11	0.65	29.1944	42.8915	0.21		22.3667	66.3586
12	0.75	36.8609	42.3623	0.23		22.0907	65.5398
13	0.7	26.0654	41.8505	0.25		21.8238	64.748
14	0.844444	15.6707	41.3551	0.27		21.5655	63.9816
15	1.83889	28.8388	40.8753	0.29		21.3153	63.2393
16	0.869444	34.7881	40.4104	0.31		21.0729	62.52
17	0.772222	26.2565	39.9595	0.33		20.8378	61.8225
18	0.730556	25.6096	39.5221	0.35		20.6096	61.1457
19	0.905556	30.1214	39.0974	0.37		20.3882	60.4886
20	0.711111	45.3235	38.6849	0.39		20.1731	59.8504
21	0.75	36.8726	38.284	0.41		19.964	59.2302
22	1.01667	36.0519	37.7032	0.44		19.6612	58.3317
23	0.630556	34.0504	37.1458	0.47		19.3705	57.4693
24	1.01944	43.897	36.6102	0.5		19.0912	56.6407
25	0.955556	34.4627	36.0951	0.53		18.8226	55.8437
26	3.06944	18.1201	35.5992	0.56		18.564	55.0765
27	2.49444	23.7558	35.1213	0.59		18.3148	54.3372
28	1.03889	37.4195	34.3623	0.64		17.919	53.1629
29	1.22778	40.3402	33.6462	0.69		17.5456	52.055
30	2.85556	20.7815	32.8383	0.75		17.1242	50.805
31	1.025	25.3794	32.2039	0.8		16.7934	49.8235
32	2.18056	24	31.6017	0.85		16.4794	48.8918
33	2.64444	19.7231	31.0291	0.9		16.1808	48.006
34	2.00278	35.9697	30.4838	0.95		15.8965	47.1624
35	2.97222	21.8853	29.9639	1		15.6253	46.3579
36	1.52222	13.3742	29.4673	1.05		15.3664	45.5896
37	1.26389	23.1582	28.9924	1.1		15.1187	44.855
38	1.16944	20.1256	28.3613	1.17		14.7896	43.8785
39	1.55	28.0616	27.6838	1.25		14.4363	42.8304
40	3.80278	17.6321	27.1258	1.32		14.1454	41.9671
41	2.11944	16.4545	26.5974	1.39		13.8698	41.1495
42	1.55556	13.3075	26.096	1.46		13.6083	40.3738
43	2.54722	31.704	25.8207	1.5		13.4648	39.948
44	7.28333	13.5123	25.3575	1.57		13.2232	39.2313
45	4.45556	13.9514	24.9162	1.64		12.9931	38.5485
46	4.68333	10.5457	24.263	1.75		12.6525	37.538
47	5.30278	18.9738	23.8708	1.82		12.448	36.9312
48	4.34722	22.8998	23.4954	1.89		12.2522	36.3504
49	4.09167	18.297	23.1356	1.96		12.0646	35.7937
50	4.34167	20.982	22.9366	2		11.9608	35.4858
51	4.475	16.0209	22.5993	2.07		11.7849	34.964
52	4.5	24.297	22.2751	2.14		11.6158	34.4624
53	5	19.48	21.7903	2.25		11.363	33.7123
54	7	9.10339	21.4963	2.32		11.2097	33.2575
55	7.5	10.5691	21.2128	2.39		11.0619	32.819
56	5.5	16.7235	20.9393	2.46		10.9193	32.3958
57	4	14.2437	20.7873	2.5		10.84	32.1606
58	4.5	14.69	20.5282	2.57		10.7049	31.7598
59	4.5	18.2513	20.2778	2.64		10.5743	31.3723
60	6.5	18.3167	19.9005	2.75		10.3775	30.7886
61	11.3028	11.5414	19.6701	2.82		10.2574	30.4321
62	9.86667	8.11204	19.4468	2.89		10.141	30.0867
63	10.15	7.23438	19.2303	2.96		10.028	29.7517
64	11.5111	6.226	19.0202	3.03		9.91848	29.4266
65	7.80278	13.2607	18.8162	3.1		9.8121	29.111
66	10.0694	10.9955	18.618	3.17		9.70877	28.8044
67	8	12.2143	18.4254	3.24		9.60833	28.5065
68	11.5	9.3	18.2381	3.31		9.51068	28.2167
69	8.5	10.87	18.0559	3.38		9.41567	27.9348
70	8.5	13.2646	17.8786	3.45		9.32319	27.6605
71	10	8.0975	17.7548	3.5		9.25863	27.4689
72	11.8056	12.4919	17.5853	3.57		9.17025	27.2067
73	13	7.77218	17.4202	3.64		9.08412	26.9512
74	12.8139	9.91259	17.2591	3.71		9.00016	26.7021
75	13.6444	11.297	17.1021	3.78		8.91827	26.4591
76	13.5944	5.9069	16.9489	3.85		8.83837	26.2221
77	13.5	13.8836	16.6328	4		8.67351	25.733
78	5.99444	10.859	16.4906	4.07		8.59939	25.5131
79	9.06667	15.2454	16.3517	4.14		8.52696	25.2982
80	7.57778	9.34773	16.216	4.21		8.45616	25.0881
81	8.46944	12.517	16.0832	4.28		8.38694	24.8828
82	5.95833	12.8624	15.9534	4.35		8.31924	24.6819
83	6.66389	10.3651	15.8263	4.42		8.253	24.4854
84	7.88611	9.77069	15.6845	4.5		8.17902	24.2659
85	6.50833	14.0509	15.5632	4.57		8.11575	24.0782
86	9.34722	7.58786	15.4443	4.64		8.05379	23.8944
87	6.88333	12.1554	15.3279	4.71		7.99309	23.7143
88	7.275	11.3519	15.2139	4.78		7.93363	23.5379
89	15.2917	6.18036	15.1022	4.85		7.87535	23.365
90	15.0528	10.1689	14.9926	4.92		7.81822	23.1955
91	15	6.01047	14.8852	4.99		7.7622	23.0293
92	14.5	9.43051	14.7798	5.06		7.70725	22.8662
93	18.1611	5.92124	14.6764	5.13		7.65335	22.7063
94	15.5139	5.06598	14.575	5.2		7.60046	22.5494
95	18.1444	5.76016	14.4755	5.27		7.54856	22.3954
96	28.1694	10.3259	14.3778	5.34		7.4976	22.2442
97	56.0556	6.25505	14.2818	5.41		7.44757	22.0958
98	32.7611	5.41404	14.1876	5.48		7.39843	21.95
99	17.2722	4.75099	14.161	5.5		7.38455	21.9088
100	16.2389	5.55	14.0689	5.57		7.33653	21.7664
101	16.3139	6.98145	13.9784	5.64		7.28935	21.6264
102	18.4556	4.74792	13.8895	5.71		7.24298	21.4888
103	16.4778	3.72093	13.8021	5.78		7.19741	21.3536
104	56.3278	9.61354	13.7162	5.85		7.1526	21.2207
105	45.4111	7.36585	13.6317	5.92		7.10855	21.09
106	54.575	3.64903	13.5486	5.99		7.06522	20.9614
107	58.8111	6.69836	13.4669	6.06		7.0226	20.835
108	30	3.09706	13.3865	6.13		6.98068	20.7106
109	32	3.86989	13.3074	6.2		6.93942	20.5882
110	39	5.1655	13.2295	6.27		6.89883	20.4678
111	43	3.54552	13.1529	6.34		6.85887	20.3492
112	16.5417	8.4644	13.0775	6.41		6.81953	20.2325
113	15.6667	8.44547	13.0032	6.48		6.7808	20.1176
114	17.1778	5.13539	12.9822	6.5		6.76984	20.0851
115	15	5.99054	12.9094	6.57		6.73187	19.9724
116	17.5056	4.61719	12.8376	6.64		6.69447	19.8615
117	17.4528	4.74471	12.767	6.71		6.65763	19.7522
118	36.4306	6.2525	12.6974	6.78		6.62134	19.6445
119	36.6361	6.49645	12.6288	6.85		6.58557	19.5384
120	33.9583	4.84409	12.5612	6.92		6.55033	19.4338
121	33.175	6.3294	12.4946	6.99		6.5156	19.3308
122	43.5778	4.51764	12.429	7.06		6.48136	19.2292
123	45.5111	7.56349	12.3642	7.13		6.4476	19.1291
124	46.1222	7.42	12.3004	7.2		6.41432	19.0303
125	27.9194	5.87656	12.2375	7.27		6.3815	18.9329
126	57.3833	5.876	12.1754	7.34		6.34913	18.8369
127	61.1333	5.89804	12.1142	7.41		6.31721	18.7422
128	52.7611	5.32529	12.0538	7.48		6.28571	18.6487
129	62.9667	8.42154	12.0367	7.5		6.27679	18.6223
130	42.1333	5.56528	11.9773	7.57		6.24584	18.5305
131	53.7167	5.5	11.9188	7.64		6.2153	18.4398
132	36.8028	4.995	11.861	7.71		6.18516	18.3504
133	33.7194	3.89565	11.8039	7.78		6.15542	18.2622
134	44.4694	3.65435	11.7476	7.85		6.12606	18.1751
135	48.1417	4.595	11.692	7.92		6.09707	18.0891
136	14.4444	3.62364	11.6294	8		6.0644	17.9922
137	58.0667	6.36214	11.5753	8.07		6.0362	17.9085
138	61.8889	6.009	11.5219	8.14		6.00835	17.8259
139	53.2222	5.91461	11.4692	8.21		5.98085	17.7443
140	47.9722	6.15714	11.4171	8.28		5.95369	17.6637
			11.3656	8.35		5.92686	17.5841
			11.3148	8.42		5.90036	17.5055
			11.2646	8.49		5.87417	17.4278
			11.2575	8.5		5.87046	17.4168
			11.208	8.57		5.84463	17.3401
			11.159	8.64		5.81911	17.2644
			11.1107	8.71		5.79389	17.1896
			11.0629	8.78		5.76897	17.1156
			11.0156	8.85		5.74433	17.0426
			10.9689	8.92		5.71998	16.9703
			10.9227	8.99		5.6959	16.8989
			10.8771	9.06		5.6721	16.8283
			10.832	9.13		5.64857	16.7584
			10.7873	9.2		5.6253	16.6894
			10.7432	9.27		5.60229	16.6211
			10.6996	9.34		5.57953	16.5536
			10.6564	9.41		5.55702	16.4868
			10.6137	9.48		5.53476	16.4208
			10.5715	9.55		5.51273	16.3554
			10.5297	9.62		5.49095	16.2908
			10.4884	9.69		5.46939	16.2269
			10.4475	9.76		5.44807	16.1636
			10.407	9.83		5.42697	16.101
			10.367	9.9		5.40609	16.039
			10.3273	9.97		5.38542	15.9777
			10.3105	10		5.37663	15.9516
			10.2714	10.07		5.35627	15.8912
			10.2328	10.14		5.33612	15.8314
			10.1945	10.21		5.31617	15.7723
			10.1567	10.28		5.29642	15.7137
			10.1192	10.35		5.27687	15.6557
			10.0821	10.42		5.25752	15.5982
			10.0453	10.49		5.23835	15.5414
			10.0089	10.56		5.21938	15.4851
			9.97291	10.63		5.20059	15.4294
			9.93723	10.7		5.18198	15.3742
			9.90189	10.77		5.16356	15.3195
			9.86689	10.84		5.14531	15.2653
			9.83223	10.91		5.12723	15.2117
			9.79789	10.98		5.10933	15.1586
			9.76388	11.05		5.09159	15.106
			9.73019	11.12		5.07402	15.0538
			9.69681	11.19		5.05661	15.0022
			9.66374	11.26		5.03937	14.951
			9.63098	11.33		5.02228	14.9004
			9.59851	11.4		5.00535	14.8501
			9.56635	11.47		4.98858	14.8004
			9.53447	11.54		4.97196	14.751
			9.50288	11.61		4.95548	14.7022
			9.47157	11.68		4.93916	14.6537
			9.44054	11.75		4.92297	14.6057
			9.40978	11.82		4.90694	14.5581
			9.3793	11.89		4.89104	14.511
			9.34908	11.96		4.87528	14.4642
			9.31912	12.03		4.85966	14.4179
			9.28943	12.1		4.84417	14.3719
			9.25999	12.17		4.82882	14.3264
			9.2308	12.24		4.8136	14.2812
			9.20186	12.31		4.79851	14.2364
			9.17316	12.38		4.78355	14.1921
			9.14471	12.45		4.76871	14.148
			9.12453	12.5		4.75819	14.1168
			9.09648	12.57		4.74356	14.0734
			9.06867	12.64		4.72906	14.0304
			9.04109	12.71		4.71467	13.9877
			9.01373	12.78		4.70041	13.9454
			8.9866	12.85		4.68626	13.9034
			8.95968	12.92		4.67222	13.8618
			8.93299	12.99		4.6583	13.8205
			8.90651	13.06		4.64449	13.7795
			8.88024	13.13		4.63079	13.7389
			8.85418	13.2		4.61721	13.6985
			8.82833	13.27		4.60372	13.6585
			8.80268	13.34		4.59035	13.6189
			8.77723	13.41		4.57708	13.5795
			8.75198	13.48		4.56391	13.5404
			8.72693	13.55		4.55085	13.5017
			8.70207	13.62		4.53789	13.4632
			8.67741	13.69		4.52502	13.4251
			8.65293	13.76		4.51226	13.3872
			8.62864	13.83		4.49959	13.3496
			8.60453	13.9		4.48702	13.3123
			8.5806	13.97		4.47454	13.2753
