# Supplementary material for: Calculation of continuous reference intervals for biological parameters exhibiting strong age‐dependent level changes: Its application to glycosaminoglycans and sialic acid in urine
Source: JIMD Rep. 2024 Oct 1;65(6):442–9. doi: 10.1002/jmd2.12448 (PMC11540561; doi:10.1002/jmd2.12448)
Supplement: Supplementary file 5 — Data S5. Calculation of the reference interval for CSA under 14‐year old. [file JMD2-65-442-s002.xlsx]

## Sheet: Solver LN(CSA)
Sample number	Age (year)	Controls LN (mmol ConjSia/mol crea)	Equation	Upper CI	Lower CI	Residuals		Age distribution	Non linear regression curve	Reference curve upper limit	Reference curve lower limit
1	0.0388889	5.21829	5.15665	5.66338	4.64993	0.0616351		0.01	5.30021	5.90321	4.85151		a	-0.408524		Asymptote	0	-0.150467
2	0.122222	4.78392	4.90429	5.41102	4.39757	-0.120375		0.03	5.19571	5.79871	4.74701		b	4.20564			9	-0.150367
3	0.55	4.17	4.4085	4.91523	3.90178	-0.238505		0.05	5.11256	5.71556	4.66386		d	0.0586091
4	0.402778	4.29744	4.52164	5.02836	4.01492	-0.224196		0.07	5.04351	5.64651	4.59481		Mean_of_y	3.77323		Percentile 97,5	0	0.603
5	0.538889	4.60356	4.41603	4.92275	3.90931	0.187534		0.09	4.98446	5.58746	4.53576		df	85			14	0.6031
6	0.347222	4.70421	4.57405	5.08078	4.06733	0.130155		0.11	4.93288	5.53588	4.48418		SE of y	0.254857
7	0.588889	4.3627	4.3832	4.88992	3.87648	-0.0204956		0.13	4.88709	5.49009	4.43839		R2	0.989977		Percentile 2,5	0	-0.4487
8	0.65	3.90908	4.34636	4.85308	3.83963	-0.437278		0.15	4.84592	5.44892	4.39722		Critical t	1.98827			14	-0.4486
9	0.766667	4.39174	4.28409	4.79081	3.77737	0.10765		0.17	4.80852	5.41152	4.35982		CI	0.506724
10	0.866667	4.21094	4.23737	4.74409	3.73064	-0.0264301		0.19	4.77425	5.37725	4.32555
11	0.65	4.40115	4.34636	4.85308	3.83963	0.054798		0.21	4.74264	5.34564	4.29394
12	0.75	4.07048	4.29243	4.79915	3.7857	-0.221941		0.23	4.7133	5.3163	4.2646
13	0.7	4.22531	4.3185	4.82523	3.81178	-0.0931953		0.25	4.68593	5.28893	4.23723
14	0.844444	4.30802	4.2473	4.75402	3.74057	0.06072		0.27	4.66028	5.26328	4.21158
15	1.83889	3.85196	3.94396	4.45069	3.43724	-0.0920005		0.29	4.63614	5.23914	4.18744
16	0.869444	4.32321	4.23614	4.74287	3.72942	0.0870696		0.31	4.61335	5.21635	4.16465
17	0.772222	3.95368	4.28135	4.78807	3.77463	-0.327669		0.33	4.59177	5.19477	4.14307
18	0.730556	4.42571	4.30237	4.80909	3.79565	0.123342		0.35	4.57127	5.17427	4.12257
19	0.905556	4.21232	4.22055	4.72727	3.71382	-0.00822963		0.37	4.55174	5.15474	4.10304
20	0.711111	4.72843	4.31256	4.81929	3.80584	0.415867		0.39	4.53311	5.13611	4.08441
21	0.75	4.02171	4.29243	4.79915	3.7857	-0.27072		0.41	4.51529	5.11829	4.06659
22	1.01667	4.18251	4.17599	4.68271	3.66927	0.00652341		0.44	4.48994	5.09294	4.04124
23	0.630556	4.84227	4.35772	4.86445	3.851	0.484544		0.47	4.46608	5.06908	4.01738
24	1.01944	4.73029	4.17494	4.68166	3.66821	0.55535		0.5	4.44352	5.04652	3.99482
25	0.955556	4.38225	4.19989	4.70662	3.69317	0.182358		0.53	4.42215	5.02515	3.97345
26	3.06944	3.96161	3.73975	4.24648	3.23303	0.22186		0.56	4.40185	5.00485	3.95315
27	2.49444	3.74752	3.82273	4.32946	3.31601	-0.0752172		0.59	4.3825	4.9855	3.9338
28	1.03889	4.29916	4.16763	4.67436	3.66091	0.131528		0.64	4.35216	4.95516	3.90346
29	1.22778	3.7811	4.10276	4.60948	3.59603	-0.321655		0.69	4.32392	4.92692	3.87522
30	2.85556	3.31632	3.76869	4.27541	3.26196	-0.452365		0.74	4.29751	4.90051	3.84881
31	1.025	3.9149	4.17284	4.67956	3.66611	-0.257934		0.79	4.2727	4.8757	3.824
32	2.18056	3.98757	3.87633	4.38305	3.3696	0.111246		0.89	4.22719	4.83019	3.77849
33	2.64444	3.77371	3.79941	4.30613	3.29269	-0.0256992		0.94	4.20621	4.80921	3.75751
34	2.00278	3.89603	3.91012	4.41684	3.4034	-0.0140929		0.99	4.18625	4.78925	3.73755
35	2.97222	4.51177	3.75265	4.25938	3.24593	0.759114		1.04	4.16722	4.77022	3.71852
36	1.52222	4.4619	4.01855	4.52528	3.51183	0.443341		1.09	4.14904	4.75204	3.70034
37	1.26389	3.75565	4.09145	4.59817	3.58472	-0.335802		1.16	4.12487	4.72787	3.67617
38	1.16944	3.79281	4.12172	4.62844	3.61499	-0.328903		1.23	4.10205	4.70505	3.65335
39	1.55	4.10809	4.01144	4.51816	3.50471	0.0966494		1.3	4.08044	4.68344	3.63174
40	3.80278	3.73421	3.65371	4.16044	3.14699	0.0804977		1.37	4.05992	4.66292	3.61122
41	2.11944	3.77157	3.88763	4.39435	3.38091	-0.116065		1.44	4.04038	4.64338	3.59168
42	1.55556	4.27974	4.01003	4.51675	3.50331	0.269713		1.51	4.02173	4.62473	3.57303
43	2.54722	4.02034	3.81437	4.3211	3.30765	0.205962		1.58	4.00389	4.60689	3.55519
44	7.28333	3.43934	3.3912	3.89793	2.88448	0.0481318		1.65	3.9868	4.5898	3.5381
45	4.45556	3.4143	3.5899	4.09663	3.08318	-0.175602		1.72	3.9704	4.5734	3.5217
46	4.68333	3.56664	3.56979	4.07652	3.06307	-0.00315554		1.79	3.95463	4.55763	3.50593
47	5.30278	3.54268	3.51964	4.02636	3.01291	0.0230475		1.86	3.93944	4.54244	3.49074
48	4.34722	3.58823	3.59983	4.10655	3.0931	-0.0115978		1.93	3.9248	4.5278	3.4761
49	4.09167	3.71047	3.62424	4.13096	3.11751	0.0862371		2.07	3.89701	4.50001	3.44831
50	4.34167	3.72475	3.60034	4.10707	3.09362	0.124411		2.14	3.88379	4.48679	3.43509
51	4.475	3.4992	3.58815	4.09487	3.08142	-0.0889459		2.21	3.87099	4.47399	3.42229
52	4.5	3.93408	3.5859	4.09262	3.07918	0.348181		2.28	3.85857	4.46157	3.40987
53	5	3.68707	3.54338	4.05011	3.03666	0.143691		2.35	3.84653	4.44953	3.39783
54	7	3.22731	3.40728	3.91401	2.90056	-0.179966		2.42	3.83482	4.43782	3.38612
55	7.5	3.23882	3.37932	3.88605	2.8726	-0.140501		2.49	3.82344	4.42644	3.37474
56	5.5	3.47288	3.50488	4.0116	2.99815	-0.0319981		2.56	3.81238	4.41538	3.36368
57	4	3.4703	3.63336	4.14009	3.12664	-0.163059		2.63	3.8016	4.4046	3.3529
58	4.5	3.11618	3.5859	4.09262	3.07918	-0.469722		2.7	3.7911	4.3941	3.3424
59	4.5	3.56135	3.5859	4.09262	3.07918	-0.0245513		2.77	3.78086	4.38386	3.33216
60	6.5	3.78404	3.4373	3.94402	2.93057	0.346743		2.84	3.77087	4.37387	3.32217
61	11.3028	3.35343	3.21283	3.71956	2.70611	0.140598		2.91	3.76113	4.36413	3.31243
62	9.86667	3.0197	3.26804	3.77477	2.76132	-0.248339		3.02	3.74626	4.34926	3.29756
63	10.15	2.99748	3.25654	3.76327	2.74982	-0.259062		3.13	3.73192	4.33492	3.28322
64	11.5111	3.01789	3.20541	3.71214	2.69869	-0.187526		3.24	3.71806	4.32106	3.26936
65	7.80278	3.41963	3.36328	3.87	2.85655	0.0563508		3.35	3.70466	4.30766	3.25596
66	10.0694	3.13515	3.25978	3.7665	2.75305	-0.124628		3.46	3.69169	4.29469	3.24299
67	8	3.46498	3.35315	3.85988	2.84643	0.111822		3.56	3.68024	4.28324	3.23154
68	11.5	3.03608	3.2058	3.71253	2.69908	-0.169728		3.66	3.6691	4.2721	3.2204
69	8.5	3.24763	3.32856	3.83529	2.82184	-0.080935		3.76	3.65826	4.26126	3.20956
70	8.5	3.44588	3.32856	3.83529	2.82184	0.117318		3.86	3.6477	4.2507	3.199
71	10	3.04815	3.26259	3.76931	2.75587	-0.214443		3.96	3.63741	4.24041	3.18871
72	11.8056	3.5666	3.19514	3.70187	2.68842	0.371454		4.06	3.62737	4.23037	3.17867
73	13	2.83091	3.15596	3.66268	2.64923	-0.325046		4.16	3.61757	4.22057	3.16887
74	12.8139	3.34696	3.16182	3.66855	2.6551	0.185134		4.26	3.608	4.211	3.1593
75	13.6444	3.6723	3.13628	3.643	2.62955	0.536025		4.36	3.59864	4.20164	3.14994
76	13.5944	2.76639	3.13777	3.6445	2.63105	-0.37138		4.46	3.5895	4.1925	3.1408
77	13.5	3.75792	3.14061	3.64733	2.63388	0.617309		4.56	3.58056	4.18356	3.13186
78	5.99444	3.09434	3.47007	3.97679	2.96334	-0.375725		4.66	3.57181	4.17481	3.12311
79	9.06667	3.76084	3.30237	3.8091	2.79565	0.458469		4.76	3.56324	4.16624	3.11454
80	7.57778	3.27125	3.37514	3.88186	2.86842	-0.103894		4.86	3.55485	4.15785	3.10615
81	8.46944	3.20262	3.33002	3.83675	2.8233	-0.127404		4.96	3.54663	4.14963	3.09793
82	5.95833	3.34739	3.47251	3.97923	2.96579	-0.12512		5.06	3.53857	4.14157	3.08987
83	6.66389	3.37772	3.42721	3.93394	2.92049	-0.0494953		5.16	3.53066	4.13366	3.08196
84	7.88611	3.32765	3.35897	3.86569	2.85225	-0.0313233		5.26	3.52291	4.12591	3.07421
85	6.50833	3.48335	3.43678	3.9435	2.93005	0.0465733		5.36	3.5153	4.1183	3.0666
86	9.34722	3.21189	3.29	3.79673	2.78328	-0.0781142		5.46	3.50783	4.11083	3.05913
87	6.88333	3.32816	3.41409	3.92081	2.90737	-0.0859313		5.56	3.50049	4.10349	3.05179
88	7.275	3.10878	3.39167	3.89839	2.88494	-0.282892		5.66	3.49328	4.09628	3.04458
								5.76	3.4862	4.0892	3.0375
								5.86	3.47924	4.08224	3.03054
								5.96	3.4724	4.0754	3.0237
								6.06	3.46566	4.06866	3.01696
								6.16	3.45904	4.06204	3.01034
								6.26	3.45252	4.05552	3.00382
								6.36	3.44611	4.04911	2.99741
								6.46	3.43979	4.04279	2.99109
								6.56	3.43357	4.03657	2.98487
								6.66	3.42745	4.03045	2.97875
								6.76	3.42141	4.02441	2.97271
								6.86	3.41547	4.01847	2.96677
								6.96	3.4096	4.0126	2.9609
								7.06	3.40382	4.00682	2.95512
								7.16	3.39812	4.00112	2.94942
								7.26	3.3925	3.9955	2.9438
								7.36	3.38696	3.98996	2.93826
								7.46	3.38149	3.98449	2.93279
								7.56	3.37609	3.97909	2.92739
								7.66	3.37076	3.97376	2.92206
								7.76	3.36551	3.96851	2.91681
								7.86	3.36031	3.96331	2.91161
								7.96	3.35519	3.95819	2.90649
								8.06	3.35012	3.95312	2.90142
								8.16	3.34512	3.94812	2.89642
								8.26	3.34018	3.94318	2.89148
								8.36	3.3353	3.9383	2.8866
								8.46	3.33048	3.93348	2.88178
								8.56	3.32571	3.92871	2.87701
								8.66	3.321	3.924	2.8723
								8.76	3.31634	3.91934	2.86764
								8.86	3.31173	3.91473	2.86303
								8.96	3.30718	3.91018	2.85848
								9.06	3.30267	3.90567	2.85397
								9.16	3.29821	3.90121	2.84951
								9.26	3.29381	3.89681	2.84511
								9.36	3.28945	3.89245	2.84075
								9.46	3.28513	3.88813	2.83643
								9.56	3.28086	3.88386	2.83216
								9.66	3.27664	3.87964	2.82794
								9.76	3.27246	3.87546	2.82376
								9.86	3.26832	3.87132	2.81962
								9.96	3.26422	3.86722	2.81552
								10.06	3.26016	3.86316	2.81146
								10.16	3.25614	3.85914	2.80744
								10.26	3.25216	3.85516	2.80346
								10.36	3.24822	3.85122	2.79952
								10.46	3.24432	3.84732	2.79562
								10.56	3.24046	3.84346	2.79176
								10.66	3.23663	3.83963	2.78793
								10.76	3.23283	3.83583	2.78413
								10.86	3.22907	3.83207	2.78037
								10.96	3.22535	3.82835	2.77665
								11.06	3.22166	3.82466	2.77296
								11.16	3.218	3.821	2.7693
								11.26	3.21438	3.81738	2.76568
								11.36	3.21078	3.81378	2.76208
								11.46	3.20722	3.81022	2.75852
								11.56	3.20369	3.80669	2.75499
								11.66	3.20019	3.80319	2.75149
								11.76	3.19672	3.79972	2.74802
								11.86	3.19327	3.79627	2.74457
								11.96	3.18986	3.79286	2.74116
								12.06	3.18648	3.78948	2.73778
								12.16	3.18312	3.78612	2.73442
								12.26	3.17979	3.78279	2.73109
								12.36	3.17649	3.77949	2.72779
								12.46	3.17321	3.77621	2.72451
								12.56	3.16996	3.77296	2.72126
								12.66	3.16673	3.76973	2.71803
								12.76	3.16354	3.76654	2.71484
								12.86	3.16036	3.76336	2.71166
								12.96	3.15721	3.76021	2.70851
								13.06	3.15408	3.75708	2.70538
								13.16	3.15098	3.75398	2.70228
								13.26	3.1479	3.7509	2.6992
								13.36	3.14485	3.74785	2.69615
								13.46	3.14181	3.74481	2.69311
								13.56	3.1388	3.7418	2.6901
								13.66	3.13581	3.73881	2.68711
								13.76	3.13285	3.73585	2.68415
								13.86	3.1299	3.7329	2.6812
								13.96	3.12698	3.72998	2.67828
								14.06	3.12407	3.72707	2.67537
								14.16	3.12119	3.72419	2.67249
								14.26	3.11833	3.72133	2.66963
								14.36	3.11548	3.71848	2.66678
								14.46	3.11266	3.71566	2.66396
								0	5.36457	5.96757	4.91587
								-0.01	5.44099	6.04399	4.99229
								-0.02	5.53509	6.13809	5.08639
								-0.03	5.65755	6.26055	5.20885
								-0.04	5.83324	6.43624	5.38454
								-0.05	6.14814	6.75114	5.69944
								-0.06	#NUM!	#NUM!	#NUM!

## Sheet: Antilog Ref. Int.
Sample number	Exact age (year)	Controls (mmol CSA/mol crea)	Non linear regression curve	Age distrubution		Reference curve lower limit	Reference curve upper limit		Age (years)	lower limit > 14 year old	higher limit > 14 year old	Median > 14 year old
1	0.0388889	184.618	200.379	0.01		127.933	366.211		14	6.8	28.2	17.5
2	0.122222	119.572	180.495	0.03		115.239	329.872		65	6.8	28.2	17.5
3	0.55	64.7153	166.095	0.05		106.045	303.555
4	0.402778	73.5116	155.014	0.07		98.9696	283.302
5	0.538889	99.8396	146.125	0.09		93.2948	267.057
6	0.347222	110.411	138.779	0.11		88.6045	253.631
7	0.588889	78.469	132.567	0.13		84.6385	242.279
8	0.65	49.8529	127.22	0.15		81.2244	232.506
9	0.766667	80.781	122.549	0.17		78.2427	223.971
10	0.866667	67.4196	118.422	0.19		75.6073	216.427
11	0.65	81.5449	114.737	0.21		73.2548	209.693
12	0.75	58.5853	111.42	0.23		71.1368	203.63
13	0.7	68.3954	108.411	0.25		69.216	198.132
14	0.844444	74.2931	105.666	0.27		67.463	193.114
15	1.83889	47.0854	103.146	0.29		65.8542	188.509
16	0.869444	75.4305	100.822	0.31		64.3704	184.261
17	0.772222	52.1269	98.6687	0.33		62.9958	180.326
18	0.730556	83.5722	96.6665	0.35		61.7174	176.667
19	0.905556	67.5128	94.7976	0.37		60.5243	173.252
20	0.711111	113.118	93.0478	0.39		59.4071	170.054
21	0.75	55.7962	91.4045	0.41		58.3579	167.05
22	1.01667	65.5303	89.1165	0.44		56.8971	162.869
23	0.630556	126.756	87.0146	0.47		55.5551	159.027
24	1.01944	113.328	85.0743	0.5		54.3163	155.481
25	0.955556	80.0179	83.2754	0.53		53.1678	152.194
26	3.06944	52.542	81.6013	0.56		52.099	149.134
27	2.49444	42.4156	80.0378	0.59		51.1007	146.277
28	1.03889	73.6379	77.6461	0.64		49.5738	141.906
29	1.22778	43.8644	75.4841	0.69		48.1934	137.954
30	2.85556	27.5588	73.1437	0.75		46.6991	133.677
31	1.025	50.1441	71.3727	0.8		45.5684	130.44
32	2.18056	53.9238	69.7412	0.85		44.5268	127.459
33	2.64444	43.5413	68.2316	0.9		43.563	124.7
34	2.00278	49.2066	66.829	0.95		42.6675	122.136
35	2.97222	91.0826	65.521	1		41.8324	119.746
36	1.52222	86.6516	64.2973	1.05		41.0511	117.509
37	1.26389	42.7618	63.1489	1.1		40.3179	115.411
38	1.16944	44.3811	61.6535	1.17		39.3632	112.678
39	1.55	60.8303	60.085	1.25		38.3617	109.811
40	3.80278	41.8549	58.8194	1.32		37.5537	107.498
41	2.11944	43.4481	57.6412	1.39		36.8015	105.345
42	1.55556	72.2219	56.5406	1.46		36.0988	103.333
43	2.54722	55.7198	55.9433	1.5		35.7174	102.242
44	7.28333	31.1662	54.9482	1.57		35.0821	100.423
45	4.45556	30.3957	54.0116	1.64		34.4841	98.7112
46	4.68333	35.3974	52.6446	1.75		33.6114	96.213
47	5.30278	34.5595	51.8343	1.82		33.094	94.732
48	4.34722	36.1699	51.0653	1.89		32.603	93.3267
49	4.09167	40.8732	50.3344	1.96		32.1364	91.9907
50	4.34167	41.461	49.9325	2		31.8798	91.2563
51	4.475	33.089	49.255	2.07		31.4472	90.0182
52	4.5	51.1152	48.6082	2.14		31.0343	88.8361
53	5	39.9279	47.6484	2.25		30.4215	87.0819
54	7	25.2119	47.0705	2.32		30.0525	86.0257
55	7.5	25.5036	46.516	2.39		29.6985	85.0124
56	5.5	32.2294	45.9835	2.46		29.3585	84.0391
57	4	32.1465	45.6884	2.5		29.1701	83.4999
58	4.5	22.56	45.1874	2.57		28.8502	82.5842
59	4.5	35.2107	44.7048	2.64		28.5421	81.7023
60	6.5	43.9933	43.9811	2.75		28.0801	80.3796
61	11.3028	28.6007	38.8355	3.75		24.7948	70.9754
62	9.86667	20.4852	43.541	2.82		27.7991	79.5753
63	10.15	20.035	43.1157	2.89		27.5276	78.798
64	11.5111	20.448	42.7044	2.96		27.265	78.0463
65	7.80278	30.558	42.3064	3.03		27.0108	77.3188
66	10.0694	22.9921	41.9208	3.1		26.7647	76.6142
67	8	31.9757	41.5471	3.17		26.5261	75.9312
68	11.5	20.8234	41.1846	3.24		26.2946	75.2687
69	8.5	25.7292	40.8328	3.31		26.07	74.6258
70	8.5	31.3709	40.4912	3.38		25.8519	74.0014
71	10	21.0762	40.1592	3.45		25.6399	73.3947
72	11.8056	35.396	39.9277	3.5		25.4921	72.9716
73	13	16.9609	39.6112	3.57		25.2901	72.3932
74	12.8139	28.4161	39.3032	3.64		25.0934	71.8303
75	13.6444	39.3424	39.0033	3.71		24.902	71.2822
76	13.5944	15.9011	38.7112	3.78		24.7155	70.7483
77	13.5	42.859	38.4265	3.85		24.5337	70.2279
78	5.99444	22.0727	38.1488	3.92		24.3564	69.7205
79	9.06667	42.9846	37.878	3.99		24.1835	69.2255
80	7.57778	26.3441	37.8398	4		24.1591	69.1558
81	8.46944	24.5969	37.5764	4.07		23.9909	68.6743
82	5.95833	28.4284	37.3192	4.14		23.8267	68.2043
83	6.66389	29.3038	37.0679	4.21		23.6663	67.7451
84	7.88611	27.8727	36.8224	4.28		23.5096	67.2965
85	6.50833	32.5686	36.5825	4.35		23.3563	66.8579
86	9.34722	24.8259	36.3478	4.42		23.2065	66.429
87	6.88333	27.8869	36.0858	4.5		23.0393	65.9502
88	7.275	22.3936	35.8619	4.57		22.8963	65.5409
89	15.2917	17.982	35.6426	4.64		22.7563	65.1403
90	15.0528	28.3273	35.428	4.71		22.6193	64.7479
91	15	19.3663	35.2177	4.78		22.485	64.3636
92	14.5	22.6831	35.0116	4.85		22.3534	63.987
93	18.1611	15.2319	34.8097	4.92		22.2245	63.618
94	15.5139	15.3557	34.6117	4.99		22.0981	63.2561
95	18.1444	14.8172	34.4176	5.06		21.9741	62.9013
96	28.1694	22.5696	34.2271	5.13		21.8526	62.5532
97	56.0556	18.8023	34.0402	5.2		21.7332	62.2117
98	32.7611	14.3158	33.8568	5.27		21.6162	61.8765
99	17.2722	17.6576	33.6768	5.34		21.5012	61.5475
100	16.2389	14.8443	33.5	5.41		21.3883	61.2244
101	16.3139	17.2194	33.3264	5.48		21.2775	60.9071
102	18.4556	15.4028	33.2774	5.5		21.2462	60.8175
103	16.4778	5.63787	33.1077	5.57		21.1378	60.5074
104	56.3278	24.3512	32.9409	5.64		21.0314	60.2026
105	45.4111	28.1752	32.777	5.71		20.9268	59.9031
106	54.575	30.5237	32.6159	5.78		20.8239	59.6087
107	58.8111	21.7377	32.4575	5.85		20.7227	59.3191
108	30	8.53051	32.3017	5.92		20.6233	59.0344
109	32	12.1645	32.1485	5.99		20.5254	58.7544
110	39	12.9559	31.9977	6.06		20.4292	58.4788
111	43	10.1933	31.8494	6.13		20.3345	58.2077
112	16.5417	27.7091	31.7034	6.2		20.2412	57.9408
113	15.6667	27.2455	31.5596	6.27		20.1495	57.6782
114	17.1778	16.0555	31.4181	6.34		20.0591	57.4196
115	15	18.5695	31.2788	6.41		19.9702	57.1649
116	17.5056	13.21	31.1415	6.48		19.8826	56.9141
117	17.4528	13.6812	31.1027	6.5		19.8578	56.8431
118	36.4306	16.0671	30.9681	6.57		19.7718	56.5971
119	36.6361	15.2068	30.8355	6.64		19.6872	56.3548
120	33.9583	11.7873	30.7048	6.71		19.6037	56.1159
121	33.175	20.7252	30.576	6.78		19.5215	55.8806
122	43.5778	12.8785	30.4491	6.85		19.4405	55.6486
123	45.5111	20.4968	30.3239	6.92		19.3606	55.4198
124	46.1222	16.9809	30.2006	6.99		19.2818	55.1943
125	27.9194	11.8141	30.0789	7.06		19.2041	54.972
126	57.3833	16.162	29.9589	7.13		19.1275	54.7526
127	61.1333	17.2314	29.8405	7.2		19.0519	54.5363
128	52.7611	11.8529	29.7237	7.27		18.9773	54.3229
129	62.9667	26.7677	29.6085	7.34		18.9038	54.1124
130	42.1333	21.4	29.4948	7.41		18.8312	53.9046
131	53.7167	21.0292	29.3827	7.48		18.7596	53.6995
132	36.8028	18.981	29.3509	7.5		18.7393	53.6414
133	33.7194	16.1587	29.2405	7.57		18.6688	53.4398
134	44.4694	16.3239	29.1316	7.64		18.5993	53.2408
135	48.1417	16.9356	29.0241	7.71		18.5307	53.0443
136	14.4444	10.6755	28.9179	7.78		18.4629	52.8502
137	58.0667	13.6693	28.8131	7.85		18.3959	52.6586
138	61.8889	19.017	28.7096	7.92		18.3298	52.4694
139	53.2222	14.8236	28.5928	8		18.2553	52.256
140	47.9722	18.7286	28.4919	8.07		18.1909	52.0717
			28.3923	8.14		18.1273	51.8896
			28.2939	8.21		18.0644	51.7097
			28.1966	8.28		18.0023	51.5319
			28.1005	8.35		17.941	51.3562
			28.0055	8.42		17.8803	51.1826
			27.9115	8.49		17.8203	51.0109
			27.8982	8.5		17.8118	50.9866
			27.8055	8.57		17.7527	50.8172
			27.7139	8.64		17.6942	50.6497
			27.6233	8.71		17.6363	50.4842
			27.5337	8.78		17.5791	50.3205
			27.4451	8.85		17.5226	50.1585
			27.3575	8.92		17.4666	49.9984
			27.2709	8.99		17.4113	49.84
			27.1851	9.06		17.3566	49.6834
			27.1003	9.13		17.3024	49.5284
			27.0165	9.2		17.2489	49.3751
			26.9335	9.27		17.1959	49.2234
			26.8513	9.34		17.1434	49.0733
			26.77	9.41		17.0915	48.9248
			26.6896	9.48		17.0402	48.7778
			26.61	9.55		16.9894	48.6323
			26.5312	9.62		16.9391	48.4883
			26.4532	9.69		16.8893	48.3457
			26.376	9.76		16.84	48.2046
			26.2996	9.83		16.7912	48.0649
			26.2239	9.9		16.7429	47.9266
			26.149	9.97		16.695	47.7897
			26.1171	10		16.6747	47.7314
			26.0432	10.07		16.6275	47.5964
			25.97	10.14		16.5808	47.4626
			25.8976	10.21		16.5345	47.3302
			25.8258	10.28		16.4887	47.199
			25.7547	10.35		16.4433	47.0691
			25.6843	10.42		16.3983	46.9404
			25.6145	10.49		16.3538	46.8129
			25.5454	10.56		16.3096	46.6866
			25.4769	10.63		16.2659	46.5614
			25.409	10.7		16.2226	46.4374
			25.3418	10.77		16.1797	46.3145
			25.2752	10.84		16.1371	46.1928
			25.2092	10.91		16.095	46.0721
			25.1437	10.98		16.0532	45.9525
			25.0789	11.05		16.0118	45.834
			25.0146	11.12		15.9708	45.7166
			24.9509	11.19		15.9301	45.6001
			24.8878	11.26		15.8898	45.4847
			24.8251	11.33		15.8498	45.3703
			24.7631	11.4		15.8102	45.2568
			24.7015	11.47		15.7709	45.1444
			24.6405	11.54		15.7319	45.0329
			24.58	11.61		15.6933	44.9223
			24.5201	11.68		15.655	44.8127
			24.4606	11.75		15.617	44.704
			24.4016	11.82		15.5794	44.5962
			24.3431	11.89		15.542	44.4892
			24.2851	11.96		15.505	44.3832
			24.2275	12.03		15.4682	44.278
			24.1704	12.1		15.4318	44.1737
			24.1138	12.17		15.3956	44.0702
			24.0576	12.24		15.3598	43.9676
			24.0019	12.31		15.3242	43.8658
			23.9467	12.38		15.2889	43.7648
			23.8918	12.45		15.2539	43.6645
			23.8529	12.5		15.2291	43.5934
			23.7988	12.57		15.1945	43.4946
			23.7451	12.64		15.1603	43.3964
			23.6919	12.71		15.1263	43.2991
			23.639	12.78		15.0925	43.2025
			23.5866	12.85		15.059	43.1066
			23.5345	12.92		15.0258	43.0115
			23.4828	12.99		14.9928	42.9171
			23.4316	13.06		14.9601	42.8234
			23.3807	13.13		14.9276	42.7304
			23.3302	13.2		14.8953	42.6381
			23.28	13.27		14.8633	42.5465
			23.2303	13.34		14.8316	42.4555
			23.1809	13.41		14.8	42.3652
			23.1318	13.48		14.7687	42.2756
			23.0832	13.55		14.7376	42.1866
			23.0348	13.62		14.7068	42.0983
			22.9868	13.69		14.6761	42.0106
